# Supplementary material for: Status of insecticide resistance in Anopheles gambiae (s.l.) of The Gambia
Source: Parasit Vectors. 2019 Jun 4;12:287. doi: 10.1186/s13071-019-3538-0 (PMC6549352; doi:10.1186/s13071-019-3538-0)
Supplement: Supplementary file 2 — Additional file 2. Raw dataset of the WHO insecticide susceptibility tests carried out during the 2016 and 2017 malaria transmission seasons in The Gambia. [file 13071_2019_3538_MOESM2_ESM.xlsx]

## Sheet: 2016
VILLAGE	REGION	DATE SAMPLE COLLECTED	DATE SAMPLE TESTED	START TIME	END TIME	TEMP. (OC)	RH %	TOTAL NO. EXPOSED	INSECTICIDE TESTED	TEMP. (OC)	RH( %)	KNOCK DOWN AFTER 1 HR	% MORTALITY AFTER 1HR	TEMP. (OC)	RH (%)	NO ALIVE AFTER 24HRS	NO DEAD AFTER 24HRS	% MORTALITY AFTER 24HRS
Basse Highlevel	URR SOUTH	2016-10-22	2016-10-27	13:00:00	14:00:00	28.4	83	16	DDT	31	83	12	75	31	83	4	12	75
Basse Highlevel	URR SOUTH	2016-10-22	2016-10-27	13:02:00	14:02:00	28.4	83	21	DDT	31.2	83	17	80.9524	31.2	83	3	18	85.7143
Basse Highlevel	URR SOUTH	2016-10-22	2016-10-27	13:05:00	14:05:00	28.4	83	21	DDT	31.2	83	17	80.9524	31.2	83	2	19	90.4762
Basse Highlevel	URR SOUTH	2016-10-22	2016-10-27	13:07:00	14:07:00	28.4	83	20	DDT	31.2	83	16	80	31.2	83	4	16	80
Basse Highlevel	URR SOUTH	2016-10-22	2016-10-27	13:10:00	14:10:00	28.4	83	17	PY-CONTROL	31.2	83	0	0	31.2	83	17	0	0
Basse	URR SOUTH	2016-10-27	2016-11-03	10:00:00	11:00:00	26.4	72	23	DDT	26.4	72	16	69.5652	26.4	72	0	23	100
Basse	URR SOUTH	2016-10-27	2016-11-03	10:03:00	11:03:00	26.4	72	23	DDT	26.4	72	20	86.9565	26.4	72	0	23	100
Basse	URR SOUTH	2016-10-27	2016-11-03	10:04:00	11:04:00	26.4	72	26	DDT	26.4	72	21	80.7692	26.4	72	2	24	92.3077
Basse	URR SOUTH	2016-10-27	2016-11-03	10:05:00	11:05:00	26.4	72	20	DDT	26.4	72	18	90	26.4	72	1	19	95
Basse	URR SOUTH	2016-10-27	2016-11-03	10:06:00	11:06:00	26.4	72	23	OP-CONTROL	26.4	72	0	0	26.4	72	22	1	4.34783
Basse	URR SOUTH	2016-10-27	2016-11-09	11:10:00	12:10:00	22.7	45	25	BENDIOCARB	22.7	45	23	92	22.7	43	1	24	96
Basse	URR SOUTH	2016-10-27	2016-11-09	11:11:00	12:11:00	22.7	45	24	DELTAMETHRIN	22.7	45	21	87.5	22.7	43	0	24	100
Basse	URR SOUTH	2016-10-27	2016-11-09	11:13:00	12:13:00	22.7	45	25	PERMETHRIN	22.7	45	22	88	22.7	43	0	25	100
Basse	URR SOUTH	2016-10-27	2016-11-09	11:15:00	12:15:00	22.7	45	24	OP-CONTROL	22.7	45	0	0	22.7	43	24	0	0
Gambissara	URR SOUTH	2016-11-17	2016-11-23	09:17:00	10:17:00	25.9	71	22	BENDIOCARB	26.6	63	22	100	26.6	63	0	22	100
Gambissara	URR SOUTH	2016-11-17	2016-11-23	09:18:00	10:18:00	25.9	71	20	DELTAMETHRIN	26.6	63	12	60	26.6	63	3	17	85
Gambissara	URR SOUTH	2016-11-17	2016-11-23	09:19:00	10:19:00	25.9	71	24	PERMETHRIN	26.6	63	18	75	26.6	63	1	23	95.8333
Gambissara	URR SOUTH	2016-11-17	2016-11-23	09:20:00	10:20:00	25.9	71	25	PRIMOPHOS-METHYL	26.6	63	10	40	26.6	63	0	25	100
Gambissara	URR SOUTH	2016-11-17	2016-11-23	09:21:00	10:21:00	25.9	71	25	OP-CONTROL	26.6	63	0	0	26.6	63	25	0	0
Gambissara	URR SOUTH	2016-11-18	2016-11-24	08:47:00	09:47:00	28.6	60	25	BENDIOCARB	28.6	60	25	100	28.6	60	0	25	100
Gambissara	URR SOUTH	2016-11-18	2016-11-24	08:48:00	09:48:00	28.6	60	24	DELTAMETHRIN	28.6	60	22	91.6667	28.6	60	1	23	95.8333
Gambissara	URR SOUTH	2016-11-18	2016-11-24	08:50:00	09:50:00	28.6	60	23	PERMETHRIN	28.6	60	20	86.9565	28.6	60	1	22	95.6522
Gambissara	URR SOUTH	2016-11-18	2016-11-24	08:52:00	09:52:00	28.6	60	25	PRIMOPHOS-METHYL	28.6	60	19	76	28.6	60	0	25	100
Gambissara	URR SOUTH	2016-11-18	2016-11-24	08:53:00	09:53:00	28.6	60	25	PY-CONTROL	28.6	60	0	0	28.6	60	0	0	0
Gambissara	URR SOUTH	2016-11-18	2016-11-24	10:48:00	11:48:00	28.6	60	25	BENDIOCARB	28.6	60	25	100	28.6	60	0	25	100
Gambissara	URR SOUTH	2016-11-18	2016-11-24	10:49:00	11:49:00	28.6	60	25	DELTAMETHRIN	28.6	60	23	92	28.6	60	0	25	100
Gambissara	URR SOUTH	2016-11-18	2016-11-24	10:50:00	11:50:00	28.6	60	23	PERMETHRIN	28.6	60	23	100	28.6	60	0	23	100
Gambissara	URR SOUTH	2016-11-18	2016-11-24	10:52:00	11:52:00	28.6	60	23	PRIMOPHOS-METHYL	28.6	60	23	100	28.6	60	0	23	100
Gambissara	URR SOUTH	2016-11-18	2016-11-24	10:53:00	11:53:00	28.6	60	25	OP-CONTROL	28.6	60	0	0	28.6	60	25	0	0
GAMBISARA	URR SOUTH	28/10/2016	2016-11-03	13:54:00	14:54:00	23.9	43	20	DDT	24	43	16	80	24.3	43	4	16	80
ESSAU	NBR	29/10/2016	2016-11-07	18:30:00	19:30:00	30.7	65	22	DELTAMETHRIN	30.8	66	22	100	31	68	0	22	100
ESSAU	NBR	29/10/2016	2016-11-07	18:30:00	19:30:00	30.7	65	24	PERMETHRIN	30.8	66	18	75	31	68	6	18	75
CHOGEN	CRR NORTH	30/10/2016	2016-11-07	18:32:00	19:32:00	30.7	65	12	DDT	30.8	66	12	100	31	68	0	12	100
CHOGEN	CRR NORTH	30/10/2016	2016-11-07	18:33:00	19:32:00	30.7	65	20	BENDIOCARB	30.8	66	20	100	31	68	0	20	100
KUNTAUR	CRR NORTH	2016-02-11	2016-11-08	12:25:00	13:25:00	27	39	23	BENDIOCARB	26.1	40	20	86.9565	25.5	40	0	23	100
KUNTAUR	CRR NORTH	2016-02-11	2016-11-08	12:26:00	13:26:00	27	39	18	DDT	26.1	40	17	94.4444	25.5	40	2	16	88.8889
KUNTAUR	CRR NORTH	2016-02-11	2016-11-08	12:26:00	13:26:00	27	39	18	DELTAMETHRIN	26.1	40	18	100	25.5	40	2	16	88.8889
ESSAU	NBR	29/10/2016	2016-11-08	12:45:00	13:45:00	27	39	18	BENDIOCARB	26	39	18	100	25.5	41	0	18	100
ESSAU	NBR	29/10/2016	2016-11-08	12:45:00	13:45:00	27	39	22	DDT	26	39	20	90.9091	25.5	41	1	21	95.4545
FARAFENNI	NBR	30/10/2016	2016-11-08	12:46:00	13:46:00	27	39	16	BENDIOCARB	25.8	39	15	93.75	25.5	40	0	16	100
FARAFENNI	NBR	30/10/2016	2016-11-08	12:46:00	13:46:00	27	39	20	DDT	25.8	39	18	90	25.5	40	1	19	95
BAKAU	KMC	2016-11-03	11//11/2016	10:40:00	11:40:00	25.4	42	25	BENDIOCARB	25.3	40	19	76	25.1	39	2	23	92
BAKAU	KMC	2016-11-03	11//11/2016	10:42:00	11:42:00	25.4	42	24	DDT	25.3	40	7	29.1667	25.1	39	19	5	20.8333
BAKAU	KMC	2016-11-03	11//11/2016	10:43:00	11:43:00	25.4	42	21	PRIMOPHOS-METHYL	25.3	40	15	71.4286	25.1	39	0	21	100
BAKAU	KMC	2016-11-03	11//11/2016	10:45:00	11:45:00	25.4	42	24	PERMETHRIN	25.3	40	1	4.16667	25	39	23	1	4.16667
BAKAU	KMC	2016-11-03	11//11/2016	11:08:00	12:08:00	25.3	42	26	OP-CONTROL	25.3	40	0	0	24.9	38	25	1	3.84615
BAKAU	KMC	2016-11-03	11//11/2016	11:09:00	12:09:00	25.3	42	26	PY-CONTROL	25.3	40	0	0	24.9	38	26	0	0
BRIKAMA	WCR	2016-11-03	11//11/2016	11:18:00	12:18:00	25.3	42	22	BENDIOCARB	24.9	38	16	72.7273	25.1	41	1	21	95.4545
BRIKAMA	WCR	2016-11-03	11//11/2016	11:19:00	12:19:00	25.3	42	29	DDT	24.9	38	10	34.4828	25.1	41	17	12	41.3793
BRIKAMA	WCR	2016-11-03	11//11/2016	11:20:00	12:20:00	25.3	42	25	PRIMOPHOS-METHYL	24.9	38	15	60	25.1	41	0	25	100
CHOGEN	CRR NORTH	30/10/2016	14//11/2016	10:28:00	11:28:00	24.7	43	25	PRIMOPHOS-METHYL	24.3	43	10	40	24.3	42	0	25	100
CHOGEN	CRR NORTH	30/10/2016	14//11/2016	10:31:00	11:31:00	24.7	43	21	PERMETHRIN	24.3	43	14	66.6667	24.3	42	7	14	66.6667
CHOGEN	CRR NORTH	30/10/2016	14//11/2016	10:33:00	11:33:00	24.7	43	25	DELTAMETHRIN	24.3	43	20	80	24.3	42	5	20	80
ESSAU	NBR	29/10/2016	14/11/2016	10:42:00	11:42:00	24.7	42	21	BENDIOCARB	24.3	45	21	100	24.4	44	0	21	100
ESSAU	NBR	29/10/2016	14/11/2016	10:44:00	11:44:00	24.7	42	18	PRIMOPHOS-METHYL	24.3	45	0	0	24.4	44	0	18	100
KUNTAUR	CRR NORTH	2016-11-02	14/11/2016	10:47:00	11:47:00	24.6	43	25	PRIMOPHOS-METHYL	24.3	45	7	28	24.4	42	0	25	100
KUNTAUR	CRR NORTH	2016-11-02	14/11/2016	10:49:00	11:49:00	24.6	43	22	PERMETHRIN	24.3	45	18	81.8182	24.4	42	8	14	63.6364
KUNTAUR	CRR NORTH	2016-11-02	14/11/2016	10:52:00	11:52:00	24.6	44	25	BENDIOCARB	24.3	45	25	100	24.4	42	0	25	100
KUNTAUR	CRR NORTH	2016-11-02	14/11/2016	10:55:00	11:55:00	24.6	44	21	DDT	24.3	45	19	90.4762	24.4	42	0	21	100
GUNJUR KOTO	URR NORTH	2016-11-03	14/11/2016	11:06:00	12:06:00	24.6	42	22	BENDIOCARB	24.3	45	22	100	24.3	43	0	22	100
GUNJUR KOTO	URR NORTH	2016-11-03	14/11/2016	11:10:00	12:10:00	24.6	42	19	DDT	24.3	45	17	89.4737	24.3	43	2	17	89.4737
FARAFENNI	NBR	2016-11-11	16/11/2016	14:50:00	15:50:00	25.6	36	20	BENDIOCARB	26.2	34	20	100	26	34	1	19	95
FARAFENNI	NBR	2016-11-11	16/11/2016	14:54:00	15:54:00	25.6	36	20	DDT	26.2	34	20	100	26	34	1	19	95
WALI-KUNDA	CRR SOUTH	2016-11-10	16/11/2016	14:57:00	15:57:00	25.9	36	22	BENDIOCARB	26.1	34	22	100	25.9	34	2	20	90.9091
WALI-KUNDA	CRR SOUTH	2016-11-10	16/11/2016	15:00:00	16:00:00	25.9	36	20	DDT	26.2	34	12	60	25.9	34	1	19	95
WALI-KUNDA	CRR SOUTH	2016-11-10	16/11/2016	15:04:00	16:04:00	26	36	23	DELTAMETHRIN	26.2	34	18	78.2609	25.9	35	11	12	52.1739
WALI-KUNDA	CRR SOUTH	2016-11-12	16/11/2016	15:09:00	16:09:00	26.2	35	19	BENDIOCARB	26.2	34	19	100	26	34	0	19	100
WALI-KUNDA	CRR SOUTH	2016-11-12	16/11/2016	15:11:00	16:11:00	26.2	35	19	DDT	26.3	34	19	100	26	34	0	19	100
WALI-KUNDA	CRR SOUTH	2016-11-12	16/11/2016	15:14:00	16:14:00	26.2	35	18	DELTAMETHRIN	26.3	34	18	100	26	34	5	13	72.2222
GUNJUR KOTO	URR NORTH	2016-11-10	16/11/2016	15:20:00	16:20:00	26.1	34	23	BENDIOCARB	26	34	23	100	25.8	34	1	22	95.6522
GUNJUR KOTO	URR NORTH	2016-11-10	16/11/2016	15:22:00	16:22:00	26.1	34	23	DELTAMETHRIN	26	34	21	91.3043	25.8	34	3	20	86.9565
FARAFENNI	NBR	2016-11-11	17/11/2016	16:48:00	17:48:00	26.3	36	20	DELTAMETHRIN	25.7	37	19	95	24.7	40	3	17	85
FARAFENNI	NBR	2016-11-11	17/11/2016	17:04:00	18:04:00	26.3	36	17	DELTAMETHRIN	25.7	36	15	88.2353	24.7	40	8	9	52.9412
SARE WURO	URR NORTH	2016-11-10	17/11/2016	17:07:00	18:07:00	26.4	37	20	BENDIOCARB	25	36	20	100	24.4	37	1	19	95
SARE WURO	URR NORTH	2016-11-10	17/11/2016	17:11:00	18:11:00	26	37	19	DDT	24.8	37	19	100	24.4	37	0	19	100
SARE WURO	URR NORTH	2016-11-10	17/11/2016	17:14:00	18:14:00	26	37	22	DELTAMETHRIN	24.8	38	22	100	24.4	36	16	0	0
GAMBISARA	URR SOUTH	2016-11-10	17/11/2016	17:20:00	18:20:00	25.7	37	18	BENDIOCARB	24.8	40	18	100	24	36	0	18	100
GAMBISARA	URR SOUTH	2016-11-10	17/11/2016	17:21:00	18:21:00	25.7	36	20	DDT	24.8	40	17	85	24	37	6	14	70
CHOGEN	CRR NORTH	30/10/2016	17/11/2016	17:31:00	18:31:00	25.1	36	19	BENDIOCARB	25.1	39	19	100	23.9	38	0	19	100
CHOGEN	CRR NORTH	2016-10-30	17/11/2016	17:34:00	18:34:00	25.1	36	18	DDT	25.1	39	18	100	23.9	38	1	17	94.4444
BAKAU	KMC	2016-11-03	19/11/2016	11:24:00	12:24:00	24	40	18	BENDIOCARB	24.1	40	16	88.8889	24.1	39	0	18	100
BAKAU	KMC	2016-11-03	19/11/2016	11:26:00	12:26:00	24	40	16	DDT	24.1	48	3	18.75	24.1	40	14	2	12.5
BAKAU	KMC	2016-11-03	19/11/2016	11:28:00	12:28:00	24	40	23	DELTAMETHRIN	24.1	40	5	21.7391	24.1	39	19	4	17.3913
BRIKAMA	WCR	2016-11-03	19/11/2016	11:32:00	12:32:00	24	40	20	BENDIOCARB	24.1	40	18	90	24.1	39	2	18	90
BRIKAMA	WCR	2016-11-03	19/11/2016	11:35:00	12:35:00	24	40	22	DDT	24.1	39	6	27.2727	24.1	39	18	4	18.1818
BRIKAMA	WCR	2016-11-03	19/11/2016	11:38:00	12:38:00	24	40	21	DELTAMETHRIN	24.1	39	5	23.8095	24.1	39	14	7	33.3333
SARE WURO	URR NORTH	2016-11-10	19/11/2016	11:45:00	12:45:00	24	40	20	BENDIOCARB	24.1	40	18	90	24.2	43	2	18	90
SARE WURO	URR NORTH	2016-11-10	19/11/2016	11:47:00	12:47:00	24	40	18	DDT	24.1	40	15	83.3333	24.3	42	3	15	83.3333
SARE WURO	URR NORTH	2016-11-10	19/11/2016	11:49:00	12:49:00	24	40	19	DELTAMETHRIN	24.2	40	18	94.7368	24.3	42	11	18	94.7368

## Sheet: 2017
Sample_Number	Date	Village	Isecticide	Dead_Alive	Plate_Number	Region	Position_on_Rack
2184	2017-10-17	Simoto Tuba	DDT	Alive	1	URR	1
2185	2017-10-17	Simoto Tuba	DDT	Alive	1	URR	2
2186	2017-10-17	Simoto Tuba	DDT	Alive	1	URR	3
2187	2017-10-17	Simoto Tuba	DDT	Alive	1	URR	4
2188	2017-10-17	Simoto Tuba	DDT	Dead	1	URR	5
2189	2017-10-17	Simoto Tuba	DDT	Dead	1	URR	6
2190	2017-10-17	Simoto Tuba	DDT	Dead	1	URR	7
2191	2017-10-17	Simoto Tuba	DDT	Dead	1	URR	8
2192	2017-10-17	Simoto Tuba	DDT	Dead	1	URR	9
2193	2017-10-17	Simoto Tuba	DDT	Dead	1	URR	10
2194	2017-10-17	Simoto Tuba	DDT	Dead	1	URR	11
2195	2017-10-17	Simoto Tuba	DDT	Dead	1	URR	12
2196	2017-10-17	Simoto Tuba	DDT	Dead	1	URR	13
2197	2017-10-17	Simoto Tuba	DDT	Dead	1	URR	14
2198	2017-10-17	Simoto Tuba	DDT	Dead	1	URR	15
2199	2017-10-17	Simoto Tuba	DDT	Dead	1	URR	16
2200	2017-10-17	Simoto Tuba	DDT	Dead	1	URR	17
2201	2017-10-17	Simoto Tuba	DDT	Dead	1	URR	18
2202	2017-10-17	Simoto Tuba	Bendiocarb	Alive	1	URR	19
2203	2017-10-17	Simoto Tuba	Bendiocarb	Alive	1	URR	20
2204	2017-10-17	Simoto Tuba	Bendiocarb	Alive	1	URR	21
2205	2017-10-17	Simoto Tuba	Bendiocarb	Alive	1	URR	22
2206	2017-10-17	Simoto Tuba	Bendiocarb	Alive	1	URR	23
2207	2017-10-17	Simoto Tuba	Bendiocarb	Alive	1	URR	24
2208	2017-10-17	Simoto Tuba	Bendiocarb	Alive	1	URR	25
2209	2017-10-17	Simoto Tuba	Bendiocarb	Dead	1	URR	26
2210	2017-10-17	Simoto Tuba	Bendiocarb	Dead	1	URR	27
2211	2017-10-17	Simoto Tuba	Bendiocarb	Dead	1	URR	28
2212	2017-10-17	Simoto Tuba	Bendiocarb	Dead	1	URR	29
2213	2017-10-17	Simoto Tuba	Bendiocarb	Dead	1	URR	30
2214	2017-10-17	Simoto Tuba	Bendiocarb	Dead	1	URR	31
2215	2017-10-17	Simoto Tuba	Bendiocarb	Dead	1	URR	32
2216	2017-10-17	Simoto Tuba	Bendiocarb	Dead	1	URR	33
2217	2017-10-17	Simoto Tuba	Bendiocarb	Dead	1	URR	34
2218	2017-10-17	Simoto Tuba	Bendiocarb	Dead	1	URR	35
2219	2017-10-17	Simoto Tuba	Bendiocarb	Dead	1	URR	36
2220	2017-10-17	Simoto Tuba	Bendiocarb	Dead	1	URR	37
2221	2017-10-17	Simoto Tuba	Bendiocarb	Dead	1	URR	38
2222	2017-10-17	Simoto Tuba	Bendiocarb	Dead	1	URR	39
2223	2017-10-17	Simoto Tuba	Bendiocarb	Dead	1	URR	40
2224	2017-10-17	Simoto Tuba	Bendiocarb	Dead	1	URR	41
2225	2017-10-17	Simoto Tuba	Bendiocarb	Dead	1	URR	42
2226	2017-10-17	Simoto Tuba	Bendiocarb	Dead	1	URR	43
2227	2017-10-17	Simoto Tuba	Bendiocarb	Dead	1	URR	44
2228	2017-10-17	Simoto Tuba	Bendiocarb	Dead	1	URR	45
2229	2017-10-17	Simoto Tuba	Bendiocarb	Dead	1	URR	46
2230	2017-10-17	Simoto Tuba	Bendiocarb	Dead	1	URR	47
2231	2017-10-17	Simoto Tuba	Bendiocarb	Dead	1	URR	48
2232	2017-10-17	Simoto Tuba	Bendiocarb	Dead	1	URR	49
2233	2017-10-17	Simoto Tuba	Bendiocarb	Dead	1	URR	50
2234	2017-10-17	Simoto Tuba	Bendiocarb	Dead	1	URR	51
2235	2017-10-17	Simoto Tuba	Bendiocarb	Dead	1	URR	52
2236	2017-10-17	Simoto Tuba	Bendiocarb	Dead	1	URR	53
2237	2017-10-17	Simoto Tuba	Bendiocarb	Dead	1	URR	54
2238	2017-10-17	Simoto Tuba	Bendiocarb	Dead	1	URR	55
2239	2017-10-17	Simoto Tuba	Bendiocarb	Dead	1	URR	56
2240	2017-10-17	Simoto Tuba	Bendiocarb	Dead	1	URR	57
2241	2017-10-17	Simoto Tuba	Bendiocarb	Dead	1	URR	58
2242	2017-10-17	Simoto Tuba	Bendiocarb	Dead	1	URR	59
2243	2017-10-17	Simoto Tuba	Deltamethrin	Alive	1	URR	60
2244	2017-10-17	Simoto Tuba	Deltamethrin	Alive	1	URR	61
2245	2017-10-17	Simoto Tuba	Deltamethrin	Alive	1	URR	62
2246	2017-10-17	Simoto Tuba	Deltamethrin	Alive	1	URR	63
2247	2017-10-17	Simoto Tuba	Deltamethrin	Dead	1	URR	64
2248	2017-10-17	Simoto Tuba	Deltamethrin	Dead	1	URR	65
2249	2017-10-17	Simoto Tuba	Deltamethrin	Dead	1	URR	66
2250	2017-10-17	Simoto Tuba	Deltamethrin	Dead	1	URR	67
2251	2017-10-17	Simoto Tuba	Deltamethrin	Dead	1	URR	68
2252	2017-10-17	Simoto Tuba	Deltamethrin	Dead	1	URR	69
2253	2017-10-17	Simoto Tuba	Deltamethrin	Dead	1	URR	70
2254	2017-10-17	Simoto Tuba	Deltamethrin	Dead	1	URR	71
2255	2017-10-17	Simoto Tuba	Deltamethrin	Dead	1	URR	72
2256	2017-10-17	Simoto Tuba	Deltamethrin	Dead	1	URR	73
2257	2017-10-17	Simoto Tuba	Deltamethrin	Dead	1	URR	74
2258	2017-10-17	Simoto Tuba	Deltamethrin	Dead	1	URR	75
2259	2017-10-17	Simoto Tuba	Deltamethrin	Dead	1	URR	76
2260	2017-10-17	Simoto Tuba	Deltamethrin	Dead	1	URR	77
2261	2017-10-17	Simoto Tuba	Deltamethrin	Dead	1	URR	78
2262	2017-10-17	Simoto Tuba	Deltamethrin	Dead	1	URR	79
2263	2017-10-17	Simoto Tuba	Deltamethrin	Dead	1	URR	80
2264	2017-10-17	Basse	DDT	Alive	2	URR	1
2265	2017-10-17	Basse	DDT	Alive	2	URR	2
2266	2017-10-17	Basse	DDT	Alive	2	URR	3
2267	2017-10-17	Basse	DDT	Alive	2	URR	4
2268	2017-10-17	Basse	DDT	Alive	2	URR	5
2269	2017-10-17	Basse	DDT	Dead	2	URR	6
2270	2017-10-17	Basse	DDT	Dead	2	URR	7
2271	2017-10-17	Basse	DDT	Dead	2	URR	8
2272	2017-10-17	Basse	DDT	Dead	2	URR	9
2273	2017-10-17	Basse	DDT	Dead	2	URR	10
2274	2017-10-17	Basse	DDT	Dead	2	URR	11
2275	2017-10-17	Basse	DDT	Dead	2	URR	12
2276	2017-10-17	Basse	DDT	Dead	2	URR	13
2277	2017-10-17	Basse	DDT	Dead	2	URR	14
2278	2017-10-17	Basse	DDT	Dead	2	URR	15
2279	2017-10-17	Basse	DDT	Dead	2	URR	16
2280	2017-10-17	Basse	DDT	Dead	2	URR	17
2281	2017-10-17	Basse	DDT	Dead	2	URR	18
2282	2017-10-17	Basse	DDT	Dead	2	URR	19
2283	2017-10-17	Basse	DDT	Dead	2	URR	20
2284	2017-10-17	Basse	Bendiocarb	Dead	2	URR	21
2285	2017-10-17	Basse	Bendiocarb	Dead	2	URR	22
2286	2017-10-17	Basse	Bendiocarb	Dead	2	URR	23
2287	2017-10-17	Basse	Bendiocarb	Dead	2	URR	24
2288	2017-10-17	Basse	Bendiocarb	Dead	2	URR	25
2289	2017-10-17	Basse	Bendiocarb	Dead	2	URR	26
2290	2017-10-17	Basse	Bendiocarb	Dead	2	URR	27
2291	2017-10-17	Basse	Bendiocarb	Dead	2	URR	28
2292	2017-10-17	Basse	Bendiocarb	Dead	2	URR	29
2293	2017-10-17	Basse	Bendiocarb	Dead	2	URR	30
2294	2017-10-17	Basse	Bendiocarb	Dead	2	URR	31
2295	2017-10-17	Basse	Bendiocarb	Dead	2	URR	32
2296	2017-10-17	Basse	Bendiocarb	Dead	2	URR	33
2297	2017-10-17	Basse	Bendiocarb	Dead	2	URR	34
2298	2017-10-17	Basse	Bendiocarb	Dead	2	URR	35
2299	2017-10-17	Basse	Bendiocarb	Dead	2	URR	36
2300	2017-10-17	Basse	Bendiocarb	Dead	2	URR	37
2301	2017-10-17	Basse	Bendiocarb	Dead	2	URR	38
2302	2017-10-17	Basse	Bendiocarb	Dead	2	URR	39
2303	2017-10-17	Basse	Bendiocarb	Dead	2	URR	40
2304	2017-10-17	Basse	Bendiocarb	Dead	2	URR	41
2305	2017-10-17	Basse	Bendiocarb	Dead	2	URR	42
2306	2017-10-17	Basse	Bendiocarb	Dead	2	URR	43
2307	2017-10-17	Basse	Bendiocarb	Dead	2	URR	44
2308	2017-10-17	Basse	Bendiocarb	Dead	2	URR	45
2309	2017-10-17	Basse	Bendiocarb	Dead	2	URR	46
2310	2017-10-17	Basse	Bendiocarb	Dead	2	URR	47
2311	2017-10-17	Basse	Bendiocarb	Dead	2	URR	48
2312	2017-10-17	Basse	Bendiocarb	Dead	2	URR	49
2313	2017-10-17	Basse	Bendiocarb	Dead	2	URR	50
2314	2017-10-17	Basse	Bendiocarb	Dead	2	URR	51
2315	2017-10-17	Basse	Bendiocarb	Dead	2	URR	52
2316	2017-10-17	Basse	Bendiocarb	Dead	2	URR	53
2317	2017-10-17	Basse	Bendiocarb	Dead	2	URR	54
2318	2017-10-17	Basse	Bendiocarb	Dead	2	URR	55
2319	2017-10-17	Basse	Bendiocarb	Dead	2	URR	56
2320	2017-10-17	Basse	Bendiocarb	Dead	2	URR	57
2321	2017-10-17	Basse	Bendiocarb	Dead	2	URR	58
2322	2017-10-17	Basse	Bendiocarb	Dead	2	URR	59
2323	2017-10-17	Basse	Bendiocarb	Dead	2	URR	60
2324	2017-10-17	Basse	Deltamethrin	Alive	2	URR	61
2325	2017-10-17	Basse	Deltamethrin	Alive	2	URR	62
2326	2017-10-17	Basse	Deltamethrin	Alive	2	URR	63
2327	2017-10-17	Basse	Deltamethrin	Dead	2	URR	64
2328	2017-10-17	Basse	Deltamethrin	Dead	2	URR	65
2329	2017-10-17	Basse	Deltamethrin	Dead	2	URR	66
2330	2017-10-17	Basse	Deltamethrin	Dead	2	URR	67
2331	2017-10-17	Basse	Deltamethrin	Dead	2	URR	68
2332	2017-10-17	Basse	Deltamethrin	Dead	2	URR	69
2333	2017-10-17	Basse	Deltamethrin	Dead	2	URR	70
2334	2017-10-17	Basse	Deltamethrin	Dead	2	URR	71
2335	2017-10-17	Basse	Deltamethrin	Dead	2	URR	72
2336	2017-10-17	Basse	Deltamethrin	Dead	2	URR	73
2337	2017-10-17	Basse	Deltamethrin	Dead	2	URR	74
2338	2017-10-17	Basse	Deltamethrin	Dead	2	URR	75
2339	2017-10-17	Basse	Deltamethrin	Dead	2	URR	76
2340	2017-10-17	Basse	Deltamethrin	Dead	2	URR	77
2341	2017-10-17	Basse	Deltamethrin	Dead	2	URR	78
2342	2017-10-17	Basse	Deltamethrin	Dead	2	URR	79
2343	2017-10-17	Basse	Deltamethrin	Dead	2	URR	80
2344	2017-10-17	Gambisara	DDT	Alive	3	URR	1
2345	2017-10-17	Gambisara	DDT	Alive	3	URR	2
2346	2017-10-17	Gambisara	DDT	Alive	3	URR	3
2347	2017-10-17	Gambisara	DDT	Dead	3	URR	4
2348	2017-10-17	Gambisara	DDT	Dead	3	URR	5
2349	2017-10-17	Gambisara	DDT	Dead	3	URR	6
2350	2017-10-17	Gambisara	DDT	Dead	3	URR	7
2351	2017-10-17	Gambisara	DDT	Dead	3	URR	8
2352	2017-10-17	Gambisara	DDT	Dead	3	URR	9
2353	2017-10-17	Gambisara	DDT	Dead	3	URR	10
2354	2017-10-17	Gambisara	DDT	Dead	3	URR	11
2355	2017-10-17	Gambisara	DDT	Dead	3	URR	12
2356	2017-10-17	Gambisara	DDT	Dead	3	URR	13
2357	2017-10-17	Gambisara	DDT	Dead	3	URR	14
2358	2017-10-17	Gambisara	DDT	Dead	3	URR	15
2359	2017-10-17	Gambisara	DDT	Dead	3	URR	16
2360	2017-10-17	Gambisara	DDT	Dead	3	URR	17
2361	2017-10-17	Gambisara	DDT	Dead	3	URR	18
2362	2017-10-17	Gambisara	DDT	Dead	3	URR	19
2363	2017-10-17	Gambisara	DDT	Dead	3	URR	20
2364	2017-10-17	Gambisara	Bendiocarb	Dead	3	URR	21
2365	2017-10-17	Gambisara	Bendiocarb	Dead	3	URR	22
2366	2017-10-17	Gambisara	Bendiocarb	Dead	3	URR	23
2367	2017-10-17	Gambisara	Bendiocarb	Dead	3	URR	24
2368	2017-10-17	Gambisara	Bendiocarb	Dead	3	URR	25
2369	2017-10-17	Gambisara	Bendiocarb	Dead	3	URR	26
2370	2017-10-17	Gambisara	Bendiocarb	Dead	3	URR	27
2371	2017-10-17	Gambisara	Bendiocarb	Dead	3	URR	28
2372	2017-10-17	Gambisara	Bendiocarb	Dead	3	URR	29
2373	2017-10-17	Gambisara	Bendiocarb	Dead	3	URR	30
2374	2017-10-17	Gambisara	Bendiocarb	Dead	3	URR	31
2375	2017-10-17	Gambisara	Bendiocarb	Dead	3	URR	32
2376	2017-10-17	Gambisara	Bendiocarb	Dead	3	URR	33
2377	2017-10-17	Gambisara	Bendiocarb	Dead	3	URR	34
2378	2017-10-17	Gambisara	Bendiocarb	Dead	3	URR	35
2379	2017-10-17	Gambisara	Bendiocarb	Dead	3	URR	36
2380	2017-10-17	Gambisara	Bendiocarb	Dead	3	URR	37
2381	2017-10-17	Gambisara	Bendiocarb	Dead	3	URR	38
2382	2017-10-17	Gambisara	Bendiocarb	Dead	3	URR	39
2383	2017-10-17	Gambisara	Bendiocarb	Dead	3	URR	40
2384	2017-10-17	Gambisara	Bendiocarb	Dead	3	URR	41
2385	2017-10-17	Gambisara	Bendiocarb	Dead	3	URR	42
2386	2017-10-17	Gambisara	Bendiocarb	Dead	3	URR	43
2387	2017-10-17	Gambisara	Bendiocarb	Dead	3	URR	44
2388	2017-10-17	Gambisara	Bendiocarb	Dead	3	URR	45
2389	2017-10-17	Gambisara	Bendiocarb	Dead	3	URR	46
2390	2017-10-17	Gambisara	Bendiocarb	Dead	3	URR	47
2391	2017-10-17	Gambisara	Bendiocarb	Dead	3	URR	48
2392	2017-10-17	Gambisara	Bendiocarb	Dead	3	URR	49
2393	2017-10-17	Gambisara	Bendiocarb	Dead	3	URR	50
2394	2017-10-17	Gambisara	Bendiocarb	Dead	3	URR	51
2395	2017-10-17	Gambisara	Bendiocarb	Dead	3	URR	52
2396	2017-10-17	Gambisara	Bendiocarb	Dead	3	URR	53
2397	2017-10-17	Gambisara	Bendiocarb	Dead	3	URR	54
2398	2017-10-17	Gambisara	Bendiocarb	Dead	3	URR	55
2399	2017-10-17	Gambisara	Bendiocarb	Dead	3	URR	56
2400	2017-10-17	Gambisara	Bendiocarb	Dead	3	URR	57
2401	2017-10-17	Gambisara	Bendiocarb	Dead	3	URR	58
2402	2017-10-17	Gambisara	Bendiocarb	Dead	3	URR	59
2403	2017-10-17	Gambisara	Bendiocarb	Dead	3	URR	60
2404	2017-10-17	Gambisara	Deltamethrin	Alive	3	URR	61
2405	2017-10-17	Gambisara	Deltamethrin	Alive	3	URR	62
2406	2017-10-17	Gambisara	Deltamethrin	Alive	3	URR	63
2407	2017-10-17	Gambisara	Deltamethrin	Dead	3	URR	64
2408	2017-10-17	Gambisara	Deltamethrin	Dead	3	URR	65
2409	2017-10-17	Gambisara	Deltamethrin	Dead	3	URR	66
2410	2017-10-17	Gambisara	Deltamethrin	Dead	3	URR	67
2411	2017-10-17	Gambisara	Deltamethrin	Dead	3	URR	68
2412	2017-10-17	Gambisara	Deltamethrin	Dead	3	URR	69
2413	2017-10-17	Gambisara	Deltamethrin	Dead	3	URR	70
2414	2017-10-17	Gambisara	Deltamethrin	Dead	3	URR	71
2415	2017-10-17	Gambisara	Deltamethrin	Dead	3	URR	72
2416	2017-10-17	Gambisara	Deltamethrin	Dead	3	URR	73
2417	2017-10-17	Gambisara	Deltamethrin	Dead	3	URR	74
2418	2017-10-17	Gambisara	Deltamethrin	Dead	3	URR	75
2419	2017-10-17	Gambisara	Deltamethrin	Dead	3	URR	76
2420	2017-10-17	Gambisara	Deltamethrin	Dead	3	URR	77
2421	2017-10-17	Gambisara	Deltamethrin	Dead	3	URR	78
2422	2017-10-17	Gambisara	Deltamethrin	Dead	3	URR	79
2423	2017-10-17	Gambisara	Deltamethrin	Dead	3	URR	80
2424	2017-10-04	Gambisara	DDT	Alive	4	URR	1
2425	2017-10-04	Gambisara	DDT	Alive	4	URR	2
2426	2017-10-04	Gambisara	DDT	Alive	4	URR	3
2427	2017-10-04	Gambisara	DDT	Alive	4	URR	4
2428	2017-10-04	Gambisara	DDT	Alive	4	URR	5
2429	2017-10-04	Gambisara	DDT	Alive	4	URR	6
2430	2017-10-04	Gambisara	DDT	Alive	4	URR	7
2431	2017-10-04	Gambisara	DDT	Alive	4	URR	8
2432	2017-10-04	Gambisara	DDT	Alive	4	URR	9
2433	2017-10-04	Gambisara	DDT	Alive	4	URR	10
2434	2017-10-04	Gambisara	DDT	Alive	4	URR	11
2435	2017-10-04	Gambisara	DDT	Alive	4	URR	12
2436	2017-10-04	Gambisara	DDT	Alive	4	URR	13
2437	2017-10-04	Gambisara	DDT	Dead	4	URR	14
2438	2017-10-04	Gambisara	DDT	Dead	4	URR	15
2439	2017-10-04	Gambisara	DDT	Dead	4	URR	16
2440	2017-10-04	Gambisara	DDT	Dead	4	URR	17
2441	2017-10-04	Gambisara	DDT	Dead	4	URR	18
2442	2017-10-04	Gambisara	DDT	Dead	4	URR	19
2443	2017-10-04	Gambisara	DDT	Dead	4	URR	20
2444	2017-10-04	Gambisara	Permethrin	Alive	4	URR	21
2445	2017-10-04	Gambisara	Permethrin	Alive	4	URR	22
2446	2017-10-04	Gambisara	Permethrin	Alive	4	URR	23
2447	2017-10-04	Gambisara	Permethrin	Dead	4	URR	24
2448	2017-10-04	Gambisara	Permethrin	Dead	4	URR	25
2449	2017-10-04	Gambisara	Permethrin	Dead	4	URR	26
2450	2017-10-04	Gambisara	Permethrin	Dead	4	URR	27
2451	2017-10-04	Gambisara	Permethrin	Dead	4	URR	28
2452	2017-10-04	Gambisara	Permethrin	Dead	4	URR	29
2453	2017-10-04	Gambisara	Permethrin	Dead	4	URR	30
2454	2017-10-04	Gambisara	Permethrin	Dead	4	URR	31
2455	2017-10-04	Gambisara	Permethrin	Dead	4	URR	32
2456	2017-10-04	Gambisara	Permethrin	Dead	4	URR	33
2457	2017-10-04	Gambisara	Permethrin	Dead	4	URR	34
2458	2017-10-04	Gambisara	Permethrin	Dead	4	URR	35
2459	2017-10-04	Gambisara	Permethrin	Dead	4	URR	36
2460	2017-10-04	Gambisara	Permethrin	Dead	4	URR	37
2461	2017-10-04	Gambisara	Permethrin	Dead	4	URR	38
2462	2017-10-04	Gambisara	Permethrin	Dead	4	URR	39
2463	2017-10-04	Gambisara	Permethrin	Dead	4	URR	40
2464	2017-10-04	Gambisara	Primiphos-methyl	Dead	4	URR	41
2465	2017-10-04	Gambisara	Primiphos-methyl	Dead	4	URR	42
2466	2017-10-04	Gambisara	Primiphos-methyl	Dead	4	URR	43
2467	2017-10-04	Gambisara	Primiphos-methyl	Dead	4	URR	44
2468	2017-10-04	Gambisara	Primiphos-methyl	Dead	4	URR	45
2469	2017-10-04	Gambisara	Primiphos-methyl	Dead	4	URR	46
2470	2017-10-04	Gambisara	Primiphos-methyl	Dead	4	URR	47
2471	2017-10-04	Gambisara	Primiphos-methyl	Dead	4	URR	48
2472	2017-10-04	Gambisara	Primiphos-methyl	Dead	4	URR	49
2473	2017-10-04	Gambisara	Primiphos-methyl	Dead	4	URR	50
2474	2017-10-04	Gambisara	Primiphos-methyl	Dead	4	URR	51
2475	2017-10-04	Gambisara	Primiphos-methyl	Dead	4	URR	52
2476	2017-10-04	Gambisara	Primiphos-methyl	Dead	4	URR	53
2477	2017-10-04	Gambisara	Primiphos-methyl	Dead	4	URR	54
2478	2017-10-04	Gambisara	Primiphos-methyl	Dead	4	URR	55
2479	2017-10-04	Gambisara	Primiphos-methyl	Dead	4	URR	56
2480	2017-10-04	Gambisara	Primiphos-methyl	Dead	4	URR	57
2481	2017-10-04	Gambisara	Primiphos-methyl	Dead	4	URR	58
2482	2017-10-04	Gambisara	Primiphos-methyl	Dead	4	URR	59
2483	2017-10-04	Gambisara	Primiphos-methyl	Dead	4	URR	60
2484	2017-10-04	Gambisara	Bendiocarb	Dead	4	URR	61
2485	2017-10-04	Gambisara	Bendiocarb	Dead	4	URR	62
2486	2017-10-04	Gambisara	Bendiocarb	Dead	4	URR	63
2487	2017-10-04	Gambisara	Bendiocarb	Dead	4	URR	64
2488	2017-10-04	Gambisara	Bendiocarb	Dead	4	URR	65
2489	2017-10-04	Gambisara	Bendiocarb	Dead	4	URR	66
2490	2017-10-04	Gambisara	Bendiocarb	Dead	4	URR	67
2491	2017-10-04	Gambisara	Bendiocarb	Dead	4	URR	68
2492	2017-10-04	Gambisara	Bendiocarb	Dead	4	URR	69
2493	2017-10-04	Gambisara	Bendiocarb	Dead	4	URR	70
2494	2017-10-04	Gambisara	Bendiocarb	Dead	4	URR	71
2495	2017-10-04	Gambisara	Bendiocarb	Dead	4	URR	72
2496	2017-10-04	Gambisara	Bendiocarb	Dead	4	URR	73
2497	2017-10-04	Gambisara	Bendiocarb	Dead	4	URR	74
2498	2017-10-04	Gambisara	Bendiocarb	Dead	4	URR	75
2499	2017-10-04	Gambisara	Bendiocarb	Dead	4	URR	76
2500	2017-10-04	Gambisara	Bendiocarb	Dead	4	URR	77
2501	2017-10-04	Gambisara	Bendiocarb	Dead	4	URR	78
2502	2017-10-04	Gambisara	Bendiocarb	Dead	4	URR	79
2503	2017-10-04	Gambisara	Bendiocarb	Dead	4	URR	80
2504	2017-10-04	Simoto Tuba	DDT	Alive	5	URR	1
2505	2017-10-04	Simoto Tuba	DDT	Alive	5	URR	2
2506	2017-10-04	Simoto Tuba	DDT	Alive	5	URR	3
2507	2017-10-04	Simoto Tuba	DDT	Dead	5	URR	4
2508	2017-10-04	Simoto Tuba	DDT	Dead	5	URR	5
2509	2017-10-04	Simoto Tuba	DDT	Dead	5	URR	6
2510	2017-10-04	Simoto Tuba	DDT	Dead	5	URR	7
2511	2017-10-04	Simoto Tuba	DDT	Dead	5	URR	8
2512	2017-10-04	Simoto Tuba	DDT	Dead	5	URR	9
2513	2017-10-04	Simoto Tuba	DDT	Dead	5	URR	10
2514	2017-10-04	Simoto Tuba	DDT	Dead	5	URR	11
2515	2017-10-04	Simoto Tuba	DDT	Dead	5	URR	12
2516	2017-10-04	Simoto Tuba	DDT	Dead	5	URR	13
2517	2017-10-04	Simoto Tuba	DDT	Dead	5	URR	14
2518	2017-10-04	Simoto Tuba	DDT	Dead	5	URR	15
2519	2017-10-04	Simoto Tuba	DDT	Dead	5	URR	16
2520	2017-10-04	Simoto Tuba	DDT	Dead	5	URR	17
2521	2017-10-04	Simoto Tuba	DDT	Dead	5	URR	18
2522	2017-10-04	Simoto Tuba	DDT	Dead	5	URR	19
2523	2017-10-04	Simoto Tuba	DDT	Dead	5	URR	20
2524	2017-10-04	Simoto Tuba	Permethrin	Alive	5	URR	21
2525	2017-10-04	Simoto Tuba	Permethrin	Alive	5	URR	22
2526	2017-10-04	Simoto Tuba	Permethrin	Dead	5	URR	23
2527	2017-10-04	Simoto Tuba	Permethrin	Dead	5	URR	24
2528	2017-10-04	Simoto Tuba	Permethrin	Dead	5	URR	25
2529	2017-10-04	Simoto Tuba	Permethrin	Dead	5	URR	26
2530	2017-10-04	Simoto Tuba	Permethrin	Dead	5	URR	27
2531	2017-10-04	Simoto Tuba	Permethrin	Dead	5	URR	28
2532	2017-10-04	Simoto Tuba	Permethrin	Dead	5	URR	29
2533	2017-10-04	Simoto Tuba	Permethrin	Dead	5	URR	30
2534	2017-10-04	Simoto Tuba	Permethrin	Dead	5	URR	31
2535	2017-10-04	Simoto Tuba	Permethrin	Dead	5	URR	32
2536	2017-10-04	Simoto Tuba	Permethrin	Dead	5	URR	33
2537	2017-10-04	Simoto Tuba	Permethrin	Dead	5	URR	34
2538	2017-10-04	Simoto Tuba	Permethrin	Dead	5	URR	35
2539	2017-10-04	Simoto Tuba	Permethrin	Dead	5	URR	36
2540	2017-10-04	Simoto Tuba	Permethrin	Dead	5	URR	37
2541	2017-10-04	Simoto Tuba	Permethrin	Dead	5	URR	38
2542	2017-10-04	Simoto Tuba	Permethrin	Dead	5	URR	39
2543	2017-10-04	Simoto Tuba	Permethrin	Dead	5	URR	40
2544	2017-10-04	Simoto Tuba	Primiphos-methyl	Dead	5	URR	41
2545	2017-10-04	Simoto Tuba	Primiphos-methyl	Dead	5	URR	42
2546	2017-10-04	Simoto Tuba	Primiphos-methyl	Dead	5	URR	43
2547	2017-10-04	Simoto Tuba	Primiphos-methyl	Dead	5	URR	44
2548	2017-10-04	Simoto Tuba	Primiphos-methyl	Dead	5	URR	45
2549	2017-10-04	Simoto Tuba	Primiphos-methyl	Dead	5	URR	46
2550	2017-10-04	Simoto Tuba	Primiphos-methyl	Dead	5	URR	47
2551	2017-10-04	Simoto Tuba	Primiphos-methyl	Dead	5	URR	48
2552	2017-10-04	Simoto Tuba	Primiphos-methyl	Dead	5	URR	49
2553	2017-10-04	Simoto Tuba	Primiphos-methyl	Dead	5	URR	50
2554	2017-10-04	Simoto Tuba	Primiphos-methyl	Dead	5	URR	51
2555	2017-10-04	Simoto Tuba	Primiphos-methyl	Dead	5	URR	52
2556	2017-10-04	Simoto Tuba	Primiphos-methyl	Dead	5	URR	53
2557	2017-10-04	Simoto Tuba	Primiphos-methyl	Dead	5	URR	54
2558	2017-10-04	Simoto Tuba	Primiphos-methyl	Dead	5	URR	55
2559	2017-10-04	Simoto Tuba	Primiphos-methyl	Dead	5	URR	56
2560	2017-10-04	Simoto Tuba	Primiphos-methyl	Dead	5	URR	57
2561	2017-10-04	Simoto Tuba	Primiphos-methyl	Dead	5	URR	58
2562	2017-10-04	Simoto Tuba	Primiphos-methyl	Dead	5	URR	59
2563	2017-10-04	Simoto Tuba	Primiphos-methyl	Dead	5	URR	60
2564	2017-10-04	Simoto Tuba	Bendiocarb	Dead	5	URR	61
2565	2017-10-04	Simoto Tuba	Bendiocarb	Dead	5	URR	62
2566	2017-10-04	Simoto Tuba	Bendiocarb	Dead	5	URR	63
2567	2017-10-04	Simoto Tuba	Bendiocarb	Dead	5	URR	64
2568	2017-10-04	Simoto Tuba	Bendiocarb	Dead	5	URR	65
2569	2017-10-04	Simoto Tuba	Bendiocarb	Dead	5	URR	66
2570	2017-10-04	Simoto Tuba	Bendiocarb	Dead	5	URR	67
2571	2017-10-04	Simoto Tuba	Bendiocarb	Dead	5	URR	68
2572	2017-10-04	Simoto Tuba	Bendiocarb	Dead	5	URR	69
2573	2017-10-04	Simoto Tuba	Bendiocarb	Dead	5	URR	70
2574	2017-10-04	Simoto Tuba	Bendiocarb	Dead	5	URR	71
2575	2017-10-04	Simoto Tuba	Bendiocarb	Dead	5	URR	72
2576	2017-10-04	Simoto Tuba	Bendiocarb	Dead	5	URR	73
2577	2017-10-04	Simoto Tuba	Bendiocarb	Dead	5	URR	74
2578	2017-10-04	Simoto Tuba	Bendiocarb	Dead	5	URR	75
2579	2017-10-04	Simoto Tuba	Bendiocarb	Dead	5	URR	76
2580	2017-10-04	Simoto Tuba	Bendiocarb	Dead	5	URR	77
2581	2017-10-04	Simoto Tuba	Bendiocarb	Dead	5	URR	78
2582
2583
2584
2585
2586
2587
2588
2589
2590
2591
2592
2593
2594
2595
2596
2597
2598
2599
2600
2601
2602
2603
2604
2605
2606
2607
2608
2609
2610
2611
2612
2613
2614
2615
2616
2617
2618
2619
2620
2621
2622
2623
2624
2625
2626
2627
2628
2629
2630
2631
2632
2633
2634
2635
2636
2637
2638
2639
2640
2641
2642
2643
2644
2645
2646
2647
2648
2649
2650
2651
2652
2653
2654
2655
2656
2657
2658
2659
2660
2661
2662
2663
2664
2665
2666
2667
2668
2669
2670
2671
2672
2673
2674
2675
2676
2677
2678
2679
2680
2681
2682
2683
2684
2685
2686
2687
2688
2689
2690
2691
2692
2693
2694
2695
2696
2697
2698
2699
2700
2701
2702
2703
2704
2705
2706
2707
2708
2709
2710
2711
2712
2713
2714
2715
2716
2717
2718
2719
2720
2721
2722
2723
2724
2725
2726
2727
2728
2729
2730
2731
2732
2733
2734
2735
2736
2737
2738
2739
2740
2741
2742
2743
2744
2745
2746
2747
2748
2749
2750
2751
2752
2753
2754
2755
2756
2757
2758
2759
2760
2761
2762
2763
2764
2765
2766
2767
2768
2769
2770
2771
2772
2773
2774
2775
2776
2777
2778
2779
2780
2781
2782
2783
2784
2785
2786
2787
2788
2789
2790
2791
2792
2793
2794
2795
2796
2797
2798
2799
2800
2801
2802
2803
2804
2805
2806
2807
2808
2809
2810
2811
2812
2813
2814
2815
2816
2817
2818
2819
2820
2821
2822
2823
2824
2825
2826
2827
2828
2829
2830
2831
2832
2833
2834
2835
2836
2837
2838
2839
2840
2841
2842
2843
2844
2845
2846
2847
2848
2849
2850
2851
2852
2853
2854
2855
2856
2857
2858
2859
2860
2861
2862
2863
2864
2865
2866
2867
2868
2869
2870
2871
2872
2873
2874
2875
2876
2877
2878
2879
2880
2881
2882
2883
2884
2885
2886
2887
2888
2889
2890
2891
2892
2893
2894
2895
2896
2897
2898
2899
2900
2901
2902
2903
2904
2905
2906
2907
2908
2909
2910
2911
2912
2913
2914
2915
2916
2917
2918
2919
2920
2921
2922
2923
2924
2925
2926
2927
2928
2929
2930
2931
2932
2933
2934
2935
2936
2937
2938
2939
2940
2941
2942
2943
2944
2945
2946
2947
2948
2949
2950
2951
2952
2953
2954
2955
2956
2957
2958
2959
2960
2961
2962
2963
2964
2965
2966
2967
2968
2969
2970
2971
2972
2973
2974
2975
2976
2977
2978
2979
2980
2981
2982
2983
2984
2985
2986
2987
2988
2989
2990
2991
2992
2993
2994
2995
2996
2997
2998
2999
3000
3001
3002
3003
3004
3005
3006
3007
3008
3009
3010
3011
3012
3013
3014
3015
3016
3017
3018
3019
3020
3021
3022
3023
3024
3025
3026
3027
3028
3029
3030
3031
3032
3033
3034
3035
3036
3037
3038
3039
3040
3041
3042
3043
3044
3045
3046
3047
3048
3049
3050
3051
3052
3053
3054
3055
3056
3057
3058
3059
3060
3061
3062
3063
3064
3065
3066
3067
3068
3069
3070
3071
3072
3073
3074
3075
3076
3077
3078
3079
3080
3081
3082
3083
3084
3085
3086
3087
3088
3089
3090
3091
3092
3093
3094
3095
3096
3097
3098
3099
3100
3101
3102
3103
3104
3105
3106
3107
3108
3109
3110
3111
3112
3113
3114
3115
3116
3117
3118
3119
3120
3121
3122
3123
3124
3125
3126
3127
3128
3129
3130
3131
3132
3133
3134
3135
3136
3137
3138
3139
3140
3141
3142
3143
3144
3145
3146
3147
3148
3149
3150
3151
3152
3153
3154
3155
3156
3157
3158
3159
3160
3161
3162
3163
3164
3165
3166
3167
3168
3169
3170
3171
3172
3173
3174
3175
3176
3177
3178
3179
3180
3181
3182
3183
3184
3185
3186
3187
3188
3189
3190
3191
3192
3193
3194
3195
3196
3197
3198
3199
3200
3201
3202
3203
3204
3205
3206
3207
3208
3209
3210
3211
3212
3213
3214
3215
3216
3217
3218
3219
3220
3221
3222
3223
3224
3225
3226
3227
3228
3229
3230
3231
3232
3233
3234
3235
3236
3237
3238
3239
3240
3241
3242
3243
3244
3245
3246
3247
3248
3249
3250
3251
3252
3253
3254
3255
3256
3257
3258
3259
3260
3261
3262
3263
3264
3265
3266
3267
3268
3269
3270
3271
3272
3273
3274
3275
3276
3277
3278
3279
3280
3281
3282
3283
3284
3285
3286
3287
3288
3289
3290
3291
3292
3293
3294
3295
3296
3297
3298
3299
3300
3301
3302
3303
3304
3305
3306
3307
3308
3309
3310
3311
3312
3313
3314
3315
3316
3317
3318
3319
3320
3321
3322
3323
3324
3325
3326
3327
3328
3329
3330
3331
3332
3333
3334
3335
3336
3337
3338
3339
3340
3341	2017-10-04	Simoto Tuba	Bendiocarb	Dead	5	URR	79
3342	2017-10-04	Simoto Tuba	Bendiocarb	Dead	5	URR	80
3343	2017-10-18	Gambisara	Primiphos-methyl	Dead	6	URR	1
3344	2017-10-18	Gambisara	Primiphos-methyl	Dead	6	URR	2
3345	2017-10-18	Gambisara	Primiphos-methyl	Dead	6	URR	3
3346	2017-10-18	Gambisara	Primiphos-methyl	Dead	6	URR	4
3347	2017-10-18	Gambisara	Primiphos-methyl	Dead	6	URR	5
3348	2017-10-18	Gambisara	Primiphos-methyl	Dead	6	URR	6
3349	2017-10-18	Gambisara	Primiphos-methyl	Dead	6	URR	7
3350	2017-10-18	Gambisara	Primiphos-methyl	Dead	6	URR	8
3351	2017-10-18	Gambisara	Primiphos-methyl	Dead	6	URR	9
3352	2017-10-18	Gambisara	Primiphos-methyl	Dead	6	URR	10
3353	2017-10-18	Gambisara	Primiphos-methyl	Dead	6	URR	11
3354	2017-10-18	Gambisara	Primiphos-methyl	Dead	6	URR	12
3355	2017-10-18	Gambisara	Primiphos-methyl	Dead	6	URR	13
3356	2017-10-18	Gambisara	Primiphos-methyl	Dead	6	URR	14
3357	2017-10-18	Gambisara	Primiphos-methyl	Dead	6	URR	15
3358	2017-10-18	Gambisara	Primiphos-methyl	Dead	6	URR	16
3359	2017-10-18	Gambisara	Primiphos-methyl	Dead	6	URR	17
3360	2017-10-18	Gambisara	Primiphos-methyl	Dead	6	URR	18
3361	2017-10-18	Gambisara	Primiphos-methyl	Dead	6	URR	19
3362	2017-10-18	Gambisara	Primiphos-methyl	Dead	6	URR	20
3363	2017-10-18	Gambisara	Primiphos-methyl	Dead	6	URR	21
3364	2017-10-18	Gambisara	Primiphos-methyl	Dead	6	URR	22
3365	2017-10-18	Gambisara	Primiphos-methyl	Dead	6	URR	23
3366	2017-10-18	Gambisara	Primiphos-methyl	Dead	6	URR	24
3367	2017-10-18	Gambisara	Primiphos-methyl	Dead	6	URR	25
3368	2017-10-18	Gambisara	Primiphos-methyl	Dead	6	URR	26
3369	2017-10-18	Gambisara	Primiphos-methyl	Dead	6	URR	27
3370	2017-10-18	Gambisara	Primiphos-methyl	Dead	6	URR	28
3371	2017-10-18	Gambisara	Primiphos-methyl	Dead	6	URR	29
3372	2017-10-18	Gambisara	Primiphos-methyl	Dead	6	URR	30
3373	2017-10-18	Gambisara	Primiphos-methyl	Dead	6	URR	31
3374	2017-10-18	Gambisara	Primiphos-methyl	Dead	6	URR	32
3375	2017-10-18	Gambisara	Primiphos-methyl	Dead	6	URR	33
3376	2017-10-18	Gambisara	Primiphos-methyl	Dead	6	URR	34
3377	2017-10-18	Gambisara	Primiphos-methyl	Dead	6	URR	35
3378	2017-10-18	Gambisara	Control	Dead	6	URR	36
3379	2017-10-18	Gambisara	Control	Alive	6	URR	37
3380	2017-10-18	Gambisara	Control	Alive	6	URR	38
3381	2017-10-18	Gambisara	Control	Alive	6	URR	39
3382	2017-10-18	Gambisara	Control	Alive	6	URR	40
3383	2017-10-18	Gambisara	Control	Alive	6	URR	41
3384	2017-10-18	Gambisara	Control	Alive	6	URR	42
3385	2017-10-18	Gambisara	Control	Alive	6	URR	43
3386	2017-10-18	Gambisara	Control	Alive	6	URR	44
3387	2017-10-18	Gambisara	Control	Alive	6	URR	45
3388	2017-10-18	Gambisara	Control	Alive	6	URR	46
3389	2017-10-18	Gambisara	Control	Alive	6	URR	47
3390	2017-10-18	Gambisara	Control	Alive	6	URR	48
3391	2017-10-18	Gambisara	Control	Alive	6	URR	49
3392	2017-10-18	Gambisara	Control	Alive	6	URR	50
3393	2017-10-18	Gambisara	Control	Alive	6	URR	51
3394	2017-10-18	Gambisara	Control	Alive	6	URR	52
3395	2017-10-18	Gambisara	Control	Alive	6	URR	53
3396	2017-10-18	Gambisara	Control	Alive	6	URR	54
3397	2017-10-18	Gambisara	Control	Alive	6	URR	55
3398	2017-10-19	Gambisara	Bendiocarb	Dead	6	URR	56
3399	2017-10-19	Gambisara	Bendiocarb	Dead	6	URR	57
3400	2017-10-19	Gambisara	Bendiocarb	Dead	6	URR	58
3401	2017-10-19	Gambisara	Bendiocarb	Dead	6	URR	59
3402	2017-10-19	Gambisara	Bendiocarb	Dead	6	URR	60
3403	2017-10-19	Gambisara	Bendiocarb	Dead	6	URR	61
3404	2017-10-19	Gambisara	Bendiocarb	Dead	6	URR	62
3405	2017-10-19	Gambisara	Bendiocarb	Dead	6	URR	63
3406	2017-10-19	Gambisara	Bendiocarb	Dead	6	URR	64
3407	2017-10-19	Gambisara	Bendiocarb	Dead	6	URR	65
3408	2017-10-19	Gambisara	Bendiocarb	Dead	6	URR	66
3409	2017-10-19	Gambisara	Bendiocarb	Dead	6	URR	67
3410	2017-10-19	Gambisara	Bendiocarb	Dead	6	URR	68
3411	2017-10-19	Gambisara	Bendiocarb	Dead	6	URR	69
3412	2017-10-19	Gambisara	Bendiocarb	Dead	6	URR	70
3413	2017-10-19	Gambisara	Bendiocarb	Dead	6	URR	71
3414	2017-10-19	Gambisara	Bendiocarb	Dead	6	URR	72
3415	2017-10-19	Gambisara	Bendiocarb	Dead	6	URR	73
3416	2017-10-19	Gambisara	Bendiocarb	Dead	6	URR	74
3417	2017-10-19	Gambisara	Bendiocarb	Dead	6	URR	75
3418	2017-10-19	Gambisara	Bendiocarb	Alive	6	URR	76
3419	2017-10-19	Gambisara	Bendiocarb	Alive	6	URR	77
3420	2017-10-19	Gambisara	Bendiocarb	Dead	6	URR	78
3421	2017-10-19	Gambisara	Bendiocarb	Dead	6	URR	79
3422	2017-10-19	Gambisara	Bendiocarb	Dead	6	URR	80
3423	2017-10-19	Gambisara	Bendiocarb	Dead	6	URR	81
3424	2017-10-19	Gambisara	Bendiocarb	Dead	7	URR	1
3425	2017-10-19	Gambisara	Bendiocarb	Dead	7	URR	2
3426	2017-10-19	Gambisara	Bendiocarb	Dead	7	URR	3
3427	2017-10-19	Gambisara	Bendiocarb	Dead	7	URR	4
3428	2017-10-19	Gambisara	Bendiocarb	Dead	7	URR	5
3429	2017-10-19	Gambisara	Bendiocarb	Dead	7	URR	6
3430	2017-10-19	Gambisara	Bendiocarb	Dead	7	URR	7
3431	2017-10-19	Gambisara	Bendiocarb	Dead	7	URR	8
3432	2017-10-19	Gambisara	Bendiocarb	Dead	7	URR	9
3433	2017-10-19	Gambisara	Bendiocarb	Dead	7	URR	10
3434	2017-10-19	Gambisara	Bendiocarb	Dead	7	URR	11
3435	2017-10-19	Gambisara	Bendiocarb	Dead	7	URR	12
3436	2017-10-19	Gambisara	Bendiocarb	Dead	7	URR	13
3437	2017-10-19	Gambisara	Bendiocarb	Dead	7	URR	14
3438	2017-10-19	Gambisara	Deltamethrin	Dead	7	URR	15
3439	2017-10-19	Gambisara	Deltamethrin	Dead	7	URR	16
3440	2017-10-19	Gambisara	Deltamethrin	Dead	7	URR	17
3441	2017-10-19	Gambisara	Deltamethrin	Dead	7	URR	18
3442	2017-10-19	Gambisara	Deltamethrin	Dead	7	URR	19
3443	2017-10-19	Gambisara	Deltamethrin	Dead	7	URR	20
3444	2017-10-19	Gambisara	Deltamethrin	Dead	7	URR	21
3445	2017-10-19	Gambisara	Deltamethrin	Dead	7	URR	22
3446	2017-10-19	Gambisara	Deltamethrin	Dead	7	URR	23
3447	2017-10-19	Gambisara	Deltamethrin	Dead	7	URR	24
3448	2017-10-19	Gambisara	Deltamethrin	Dead	7	URR	25
3449	2017-10-19	Gambisara	Deltamethrin	Dead	7	URR	26
3450	2017-10-19	Gambisara	Deltamethrin	Dead	7	URR	27
3451	2017-10-19	Gambisara	Deltamethrin	Dead	7	URR	28
3452	2017-10-19	Gambisara	Deltamethrin	Dead	7	URR	29
3453	2017-10-19	Gambisara	Deltamethrin	Dead	7	URR	30
3454	2017-10-19	Gambisara	Deltamethrin	Dead	7	URR	31
3455	2017-10-19	Gambisara	Deltamethrin	Dead	7	URR	32
3456	2017-10-19	Gambisara	Deltamethrin	Dead	7	URR	33
3457	2017-10-19	Gambisara	Deltamethrin	Dead	7	URR	34
3458	2017-10-18	Gambisara	Primiphos-methyl	Dead	7	URR	35
3459	2017-10-18	Gambisara	Primiphos-methyl	Dead	7	URR	36
3460	2017-10-18	Gambisara	Primiphos-methyl	Dead	7	URR	37
3461	2017-10-18	Gambisara	Primiphos-methyl	Dead	7	URR	38
3462	2017-10-19	Gambisara	Control/Deltamethrin	Alive	7	URR	39
3463	2017-10-19	Gambisara	Control/Deltamethrin	Alive	7	URR	40
3464	2017-10-19	Gambisara	Control/Deltamethrin	Alive	7	URR	41
3465	2017-10-19	Gambisara	Control/Deltamethrin	Alive	7	URR	42
3466	2017-10-19	Gambisara	Control/Deltamethrin	Alive	7	URR	43
3467	2017-10-19	Gambisara	Control/Deltamethrin	Alive	7	URR	44
3468	2017-10-19	Gambisara	Control/Deltamethrin	Alive	7	URR	45
3469	2017-10-19	Gambisara	Control/Deltamethrin	Alive	7	URR	46
3470	2017-10-19	Gambisara	Control/Deltamethrin	Alive	7	URR	47
3471	2017-10-19	Gambisara	Control/Deltamethrin	Alive	7	URR	48
3472	2017-10-19	Gambisara	Control/Deltamethrin	Alive	7	URR	49
3473	2017-10-19	Gambisara	Control/Deltamethrin	Alive	7	URR	50
3474	2017-10-19	Gambisara	Control/Deltamethrin	Alive	7	URR	51
3475	2017-10-19	Gambisara	Control/Deltamethrin	Alive	7	URR	52
3476	2017-10-19	Gambisara	Control/Deltamethrin	Alive	7	URR	53
3477	2017-10-19	Gambisara	Control/Deltamethrin	Alive	7	URR	54
3478	2017-10-19	Gambisara	Control/Deltamethrin	Alive	7	URR	55
3479	2017-10-19	Gambisara	Control/Deltamethrin	Alive	7	URR	56
3480	2017-10-19	Gambisara	Control/Deltamethrin	Dead	7	URR	57
3481	2017-10-19	Gambisara	Control/Deltamethrin	Dead	7	URR	58
3482	2017-10-19	Gambisara	Control/Bendiocarb	Alive	7	URR	59
3483	2017-10-19	Gambisara	Control/Bendiocarb	Alive	7	URR	60
3484	2017-10-19	Gambisara	Control/Bendiocarb	Alive	7	URR	61
3485	2017-10-19	Gambisara	Control/Bendiocarb	Alive	7	URR	62
3486	2017-10-19	Gambisara	Control/Bendiocarb	Alive	7	URR	63
3487	2017-10-19	Gambisara	Control/Bendiocarb	Alive	7	URR	64
3488	2017-10-19	Gambisara	Control/Bendiocarb	Alive	7	URR	65
3489	2017-10-19	Gambisara	Control/Bendiocarb	Alive	7	URR	66
3490	2017-10-19	Gambisara	Control/Bendiocarb	Alive	7	URR	67
3491	2017-10-19	Gambisara	Control/Bendiocarb	Alive	7	URR	68
3492	2017-10-19	Gambisara	Control/Bendiocarb	Alive	7	URR	69
3493	2017-10-19	Gambisara	Control/Bendiocarb	Alive	7	URR	70
3494	2017-10-19	Gambisara	Control/Bendiocarb	Alive	7	URR	71
3495	2017-10-19	Gambisara	Control/Bendiocarb	Alive	7	URR	72
3496	2017-10-19	Gambisara	Control/Bendiocarb	Alive	7	URR	73
3497	2017-10-19	Gambisara	Control/Bendiocarb	Alive	7	URR	74
3498	2017-10-19	Gambisara	Control/Bendiocarb	Dead	7	URR	75
3499	2017-10-19	Gambisara	Control/Bendiocarb	Dead	7	URR	76
3500	2017-10-19	Gambisara	Control/Bendiocarb	Dead	7	URR	77
3501	2017-10-19	Gambisara	Control/Bendiocarb	Dead	7	URR	78
3502	2017-10-24	Gambisara	DDT	Alive	8	URR	1
3503	2017-10-24	Gambisara	DDT	Alive	8	URR	2
3504	2017-10-24	Gambisara	DDT	Alive	8	URR	3
3505	2017-10-24	Gambisara	DDT	Alive	8	URR	4
3506	2017-10-24	Gambisara	DDT	Dead	8	URR	5
3507	2017-10-24	Gambisara	DDT	Dead	8	URR	6
3508	2017-10-24	Gambisara	DDT	Dead	8	URR	7
3509	2017-10-24	Gambisara	DDT	Dead	8	URR	8
3510	2017-10-24	Gambisara	DDT	Dead	8	URR	9
3511	2017-10-24	Gambisara	DDT	Dead	8	URR	10
3512	2017-10-24	Gambisara	DDT	Dead	8	URR	11
3513	2017-10-24	Gambisara	DDT	Dead	8	URR	12
3514	2017-10-24	Gambisara	DDT	Dead	8	URR	13
3515	2017-10-24	Gambisara	DDT	Dead	8	URR	14
3516	2017-10-24	Gambisara	DDT	Dead	8	URR	15
3517	2017-10-24	Gambisara	DDT	Dead	8	URR	16
3518	2017-10-24	Gambisara	DDT	Dead	8	URR	17
3519	2017-10-24	Gambisara	DDT	Dead	8	URR	18
3520	2017-10-24	Gambisara	DDT	Dead	8	URR	19
3521	2017-10-24	Gambisara	DDT	Dead	8	URR	20
3522	2017-10-24	Gambisara	DDT	Alive	8	URR	21
3523	2017-10-24	Gambisara	DDT	Alive	8	URR	22
3524	2017-10-24	Gambisara	DDT	Alive	8	URR	23
3525	2017-10-24	Gambisara	DDT	Alive	8	URR	24
3526	2017-10-24	Gambisara	DDT	Alive	8	URR	25
3527	2017-10-24	Gambisara	DDT	Alive	8	URR	26
3528	2017-10-24	Gambisara	DDT	Dead	8	URR	27
3529	2017-10-24	Gambisara	DDT	Dead	8	URR	28
3530	2017-10-24	Gambisara	DDT	Dead	8	URR	29
3531	2017-10-24	Gambisara	DDT	Dead	8	URR	30
3532	2017-10-24	Gambisara	DDT	Dead	8	URR	31
3533	2017-10-24	Gambisara	DDT	Dead	8	URR	32
3534	2017-10-24	Gambisara	DDT	Dead	8	URR	33
3535	2017-10-24	Gambisara	DDT	Dead	8	URR	34
3536	2017-10-24	Gambisara	DDT	Dead	8	URR	35
3537	2017-10-24	Gambisara	DDT	Dead	8	URR	36
3538	2017-10-24	Gambisara	DDT	Dead	8	URR	37
3539	2017-10-24	Gambisara	DDT	Dead	8	URR	38
3540	2017-10-24	Gambisara	DDT	Dead	8	URR	39
3541	2017-10-24	Gambisara	DDT	Dead	8	URR	40
3542	2017-10-24	Gambisara	Control/DDT	Alive	8	URR	41
3543	2017-10-24	Gambisara	Control/DDT	Alive	8	URR	42
3544	2017-10-24	Gambisara	Control/DDT	Alive	8	URR	43
3545	2017-10-24	Gambisara	Control/DDT	Alive	8	URR	44
3546	2017-10-24	Gambisara	Control/DDT	Alive	8	URR	45
3547	2017-10-24	Gambisara	Control/DDT	Alive	8	URR	46
3548	2017-10-24	Gambisara	Control/DDT	Alive	8	URR	47
3549	2017-10-24	Gambisara	Control/DDT	Alive	8	URR	48
3550	2017-10-24	Gambisara	Control/DDT	Alive	8	URR	49
3551	2017-10-24	Gambisara	Control/DDT	Alive	8	URR	50
3552	2017-10-24	Gambisara	Control/DDT	Alive	8	URR	51
3553	2017-10-24	Gambisara	Control/DDT	Alive	8	URR	52
3554	2017-10-24	Gambisara	Control/DDT	Alive	8	URR	53
3555	2017-10-24	Gambisara	Control/DDT	Alive	8	URR	54
3556	2017-10-24	Gambisara	Control/DDT	Alive	8	URR	55
3557	2017-10-24	Gambisara	Control/DDT	Alive	8	URR	56
3558	2017-10-24	Gambisara	Control/DDT	Alive	8	URR	57
3559	2017-10-24	Gambisara	Control/DDT	Alive	8	URR	58
3560	2017-10-24	Gambisara	Control/DDT	Alive	8	URR	59
3561	2017-10-24	Gambisara	Control/DDT	Alive	8	URR	60
3562	2017-10-24	Basse	DDT	Alive	8	URR	61
3563	2017-10-24	Basse	DDT	Alive	8	URR	62
3564	2017-10-24	Basse	DDT	Alive	8	URR	63
3565	2017-10-24	Basse	DDT	Alive	8	URR	64
3566	2017-10-24	Basse	DDT	Alive	8	URR	65
3567	2017-10-24	Basse	DDT	Alive	8	URR	66
3568	2017-10-24	Basse	DDT	Alive	8	URR	67
3569	2017-10-24	Basse	DDT	Dead	8	URR	68
3570	2017-10-24	Basse	DDT	Dead	8	URR	69
3571	2017-10-24	Basse	DDT	Dead	8	URR	70
3572	2017-10-24	Basse	DDT	Dead	8	URR	71
3573	2017-10-24	Basse	DDT	Dead	8	URR	72
3574	2017-10-24	Basse	DDT	Dead	8	URR	73
3575	2017-10-24	Basse	DDT	Dead	8	URR	74
3576	2017-10-24	Basse	DDT	Dead	8	URR	75
3577	2017-10-24	Basse	DDT	Dead	8	URR	76
3578	2017-10-24	Basse	DDT	Dead	8	URR	77
3579	2017-10-24	Basse	DDT	Dead	8	URR	78
3580	2017-10-24	Basse	DDT	Dead	8	URR	79
3581	2017-10-24	Basse	DDT	Dead	8	URR	80
3582	2017-10-24	Basse	Control/DDT	Alive	8	URR	1
3583	2017-10-24	Basse	Control/DDT	Alive	8	URR	2
3584	2017-10-24	Basse	Control/DDT	Alive	8	URR	3
3585	2017-10-24	Basse	Control/DDT	Alive	8	URR	4
3586	2017-10-24	Basse	Control/DDT	Alive	8	URR	5
3587	2017-10-24	Basse	Control/DDT	Alive	8	URR	6
3588	2017-10-24	Basse	Control/DDT	Alive	8	URR	7
3589	2017-10-24	Basse	Control/DDT	Alive	8	URR	8
3590	2017-10-24	Basse	Control/DDT	Alive	8	URR	9
3591	2017-10-24	Basse	Control/DDT	Alive	8	URR	10
3592	2017-10-24	Basse	Control/DDT	Alive	8	URR	11
3593	2017-10-24	Basse	Control/DDT	Alive	8	URR	12
3594	2017-10-24	Basse	Control/DDT	Alive	8	URR	13
3595	2017-10-24	Basse	Control/DDT	Alive	8	URR	14
3596	2017-10-24	Basse	Control/DDT	Alive	8	URR	15
3597	2017-10-24	Basse	Control/DDT	Alive	8	URR	16
3598	2017-10-24	Basse	Control/DDT	Alive	8	URR	17
3599	2017-10-24	Basse	Control/DDT	Alive	8	URR	18
3600	2017-10-24	Basse	Control/DDT	Dead	8	URR	19
3601	2017-10-24	Basse	Control/DDT	Dead	8	URR	20

## Sheet: Molecular_Data
sample_id	year	date	no_PhenoData	plate_number	region	insecticide	dead_alive_24hr	no_MolecData	plate	well	species_id	kdr	ace_1
59	2016	2016-11-07	59	1	CRR North	Bendiocarb	Dead	1	1	A1	MS	NA	GG
60	2016	2016-11-07	60	1	CRR North	Bendiocarb	Dead	2	1	A2	Ar	NA	GG
61	2016	2016-11-07	61	1	CRR North	Bendiocarb	Dead	3	1	A3	MS	NA	GG
64	2016	2016-11-07	64	1	CRR North	Bendiocarb	Dead	4	1	A4	MS	NA	GG
67	2016	2016-11-07	67	1	CRR North	Bendiocarb	Dead	5	1	A5	M	NA	GG
68	2016	2016-11-07	68	1	CRR North	Bendiocarb	Dead	6	1	A6	Ar	NA	GG
70	2016	2016-11-07	70	1	CRR North	Bendiocarb	Dead	7	1	A7	MS	NA	GG
73	2016	2016-11-07	73	1	CRR North	Bendiocarb	Dead	8	1	A8	MS	NA	GG
74	2016	2016-11-07	74	1	CRR North	Bendiocarb	Dead	9	1	A9	MS	NA	GG
77	2016	2016-11-07	77	1	CRR North	Bendiocarb	Dead	10	1	A10	S	NA	GG
78	2016	2016-11-07	78	1	CRR North	Bendiocarb	Dead	11	1	A11	MS	NA	Repeat
79	2016	2016-11-08	79	1	CRR North	Bendiocarb	Dead	12	1	B1	Ar	NA	GG
83	2016	2016-11-08	83	2	CRR North	Bendiocarb	Dead	13	1	B2	Ar	NA	GS
84	2016	2016-11-08	84	2	CRR North	Bendiocarb	Dead	14	1	B3	Ar	NA	GG
89	2016	2016-11-08	89	2	CRR North	Bendiocarb	Dead	15	1	B4	Ar	NA	GG
90	2016	2016-11-08	90	2	CRR North	Bendiocarb	Dead	16	1	B5	Ar	NA	GG
91	2016	2016-11-08	91	2	CRR North	Bendiocarb	Dead	17	1	B6	Ar	NA	GG
92	2016	2016-11-08	92	2	CRR North	Bendiocarb	Dead	18	1	B7	M	NA	GG
93	2016	2016-11-08	93	2	CRR North	Bendiocarb	Dead	19	1	B8	Ar	NA	GG
97	2016	2016-11-08	97	2	CRR North	Bendiocarb	Dead	20	1	B9	Ar	NA	GG
98	2016	2016-11-08	98	2	CRR North	Bendiocarb	Dead	21	1	B10	Ar	NA	GG
101	2016	2016-11-08	101	2	CRR North	Bendiocarb	Dead	22	1	B11	M	NA	Repeat
142	2016	2016-11-08	1221	2	NBR	Bendiocarb	Dead	23	1	C1	S	NA	GG
148	2016	2016-11-08	1227	2	NBR	Bendiocarb	Dead	24	1	C2	S	NA	GG
153	2016	2016-11-08	1232	2	NBR	Bendiocarb	Dead	25	1	C3	S	NA	GG
154	2016	2016-11-08	1233	2	NBR	Bendiocarb	Dead	26	1	C4	Ar	NA	GG
181	2016	2016-11-08	1260	3	NBR	Bendiocarb	Dead	27	1	C5	S	NA	GG
184	2016	2016-11-08	1263	3	NBR	Bendiocarb	Dead	28	1	C6	S	NA	GG
186	2016	2016-11-08	1265	3	NBR	Bendiocarb	Dead	29	1	C7	S	NA	GG
188	2016	2016-11-08	1267	3	NBR	Bendiocarb	Dead	30	1	C8	Ar	NA	GG
189	2016	2016-11-08	1268	3	NBR	Bendiocarb	Dead	31	1	C9	S	NA	GG
191	2016	2016-11-08	1270	3	NBR	Bendiocarb	Dead	33	1	C11	S	NA	Repeat
193	2016	2016-11-08	1272	3	NBR	Bendiocarb	Dead	34	1	1	Ar	NA	GG
214	2016	2016-11-11	781	3	KMC	Bendiocarb	Alive	35	1	2	Ar	NA	Repeat
215	2016	2016-11-11	782	3	KMC	Bendiocarb	Alive	36	1	3	Ar	NA	GG
360	2016	2016-11-11	2045	5	WCR	Bendiocarb	Alive	37	1	4	Ar	NA	GG
361	2016	2016-11-11	2046	5	WCR	Bendiocarb	Dead	38	1	5	Ar	NA	GG
362	2016	2016-11-11	2047	5	WCR	Bendiocarb	Dead	39	1	6	Ar	NA	GG
371	2016	2016-11-11	2056	5	WCR	Bendiocarb	Dead	40	1	7	Ar	NA	GG
372	2016	2016-11-11	2057	5	WCR	Bendiocarb	Dead	41	1	8	Ar	NA	GG
374	2016	2016-11-11	2059	5	WCR	Bendiocarb	Dead	42	1	9	Ar	NA	GG
376	2016	2016-11-11	2061	5	WCR	Bendiocarb	Dead	43	1	10	Ar	NA	GG
378	2016	2016-11-11	2063	5	WCR	Bendiocarb	Dead	44	1	11	Ar	NA	Repeat
379	2016	2016-11-11	2064	5	WCR	Bendiocarb	Dead	45	1	E1	Ar	NA	GG
507	2016	2016-11-14	984	7	NBR	Bendiocarb	Dead	46	1	E2	S	NA	GG
508	2016	2016-11-14	985	7	NBR	Bendiocarb	Dead	47	1	E3	S	NA	GG
510	2016	2016-11-14	987	7	NBR	Bendiocarb	Dead	48	1	E4	S	NA	GG
512	2016	2016-11-14	989	7	NBR	Bendiocarb	Dead	49	1	E5	S	NA	GG
513	2016	2016-11-14	990	7	NBR	Bendiocarb	Dead	50	1	E6	Ar	NA	GG
514	2016	2016-11-14	991	7	NBR	Bendiocarb	Dead	51	1	E7	Ar	NA	GG
522	2016	2016-11-14	999	7	NBR	Bendiocarb	Dead	52	1	E8	MS	NA	GG
523	2016	2016-11-14	1000	7	NBR	Bendiocarb	Dead	53	1	E9	Ar	NA	GG
524	2016	2016-11-14	1001	7	NBR	Bendiocarb	Dead	54	1	E10	Ar	NA	GG
525	2016	2016-11-14	1002	7	NBR	Bendiocarb	Dead	25	5	C1	Ar	LL	NN
527	2016	2016-11-14	1004	7	NBR	Bendiocarb	Dead	55	1	E11	S	NA	Repeat
601	2016	2016-11-14	263	8	CRR North	Bendiocarb	Dead	57	1	F2	M	NA	GG
603	2016	2016-11-14	265	8	CRR North	Bendiocarb	Dead	58	1	F3	M	NA	GG
607	2016	2016-11-14	269	8	CRR North	Bendiocarb	Dead	59	1	F4	M	NA	GG
611	2016	2016-11-14	273	8	CRR North	Bendiocarb	Dead	60	1	F5	Ar	NA	GG
614	2016	2016-11-14	276	8	CRR North	Bendiocarb	Dead	61	1	F6	Ar	NA	GG
615	2016	2016-11-14	277	8	CRR North	Bendiocarb	Dead	62	1	F7	Ar	NA	GG
641	2016	2016-11-14	1295	8	URR North	Bendiocarb	Dead	63	1	F8	Ar	NA	GG
642	2016	2016-11-14	1296	8	URR North	Bendiocarb	Dead	64	1	F9	Ar	NA	GG
643	2016	2016-11-14	1297	8	URR North	Bendiocarb	Dead	65	1	F10	M	NA	GG
646	2016	2016-11-14	1300	8	URR North	Bendiocarb	Dead	66	1	F11	Ar	NA	Repeat
647	2016	2016-11-14	1301	8	URR North	Bendiocarb	Dead	67	1	G1	Ar	NA	GG
650	2016	2016-11-14	1304	9	URR North	Bendiocarb	Dead	68	1	G2	Ar	NA	GG
651	2016	2016-11-14	1305	9	URR North	Bendiocarb	Dead	69	1	G3	Ar	NA	GG
653	2016	2016-11-14	1307	9	URR North	Bendiocarb	Dead	70	1	G4	Ar	NA	GG
656	2016	2016-11-14	1310	9	URR North	Bendiocarb	Dead	71	1	G5	M	NA	Repeat
657	2016	2016-11-14	1311	9	URR North	Bendiocarb	Dead	72	1	G6	Ar	NA	GG
660	2016	2016-11-14	1314	9	URR North	Bendiocarb	Dead	73	1	G7	Ar	NA	GG
680	2016	2016-11-16	1043	9	NBR	Bendiocarb	Alive	74	1	G8	M	NA	GG
682	2016	2016-11-16	1045	9	NBR	Bendiocarb	Dead	75	1	G9	Ar	NA	GG
687	2016	2016-11-16	1050	9	NBR	Bendiocarb	Dead	78	1	H1	Ar	NA	GG
692	2016	2016-11-16	1055	9	NBR	Bendiocarb	Dead	80	1	H3	S	NA	Repeat
694	2016	2016-11-16	1057	9	NBR	Bendiocarb	Dead	81	1	H4	S	NA	Repeat
695	2016	2016-11-16	1058	9	NBR	Bendiocarb	Dead	1	2	A1	Ar	NA	Repeat
696	2016	2016-11-16	1059	9	NBR	Bendiocarb	Dead	2	2	A2	M	NA	Repeat
720	2016	2016-11-16	569	9	CRR South	Bendiocarb	Alive	4	2	A4	Ar	NA	GG
721	2016	2016-11-16	570	9	CRR South	Bendiocarb	Alive	5	2	A5	Ar	NA	GG
723	2016	2016-11-16	572	9	CRR South	Bendiocarb	Dead	6	2	A6	Ar	NA	GG
725	2016	2016-11-16	574	9	CRR South	Bendiocarb	Dead	7	2	A7	Ar	NA	GG
726	2016	2016-11-16	575	9	CRR South	Bendiocarb	Dead	8	2	A8	S	NA	GG
732	2016	2016-11-16	581	10	CRR South	Bendiocarb	Dead	9	2	A9	Ar	NA	GG
733	2016	2016-11-16	582	10	CRR South	Bendiocarb	Dead	10	2	A10	Ar	NA	GG
734	2016	2016-11-16	583	10	CRR South	Bendiocarb	Dead	11	2	A11	Ar	NA	GG
736	2016	2016-11-16	585	10	CRR South	Bendiocarb	Dead	13	2	B1	M	NA	GG
740	2016	2016-11-16	589	10	CRR South	Bendiocarb	Dead	14	2	B2	Ar	NA	GG
786	2016	2016-11-16	635	10	CRR South	Bendiocarb	Dead	15	2	B3	M	NA	GG
787	2016	2016-11-16	636	10	CRR South	Bendiocarb	Dead	16	2	B4	M	NA	GG
789	2016	2016-11-16	638	10	CRR South	Bendiocarb	Dead	17	2	B5	M	NA	GG
790	2016	2016-11-16	639	10	CRR South	Bendiocarb	Dead	18	2	B6	Ar	NA	GG
791	2016	2016-11-16	640	10	CRR South	Bendiocarb	Dead	19	2	B7	M	NA	GG
793	2016	2016-11-16	642	10	CRR South	Bendiocarb	Dead	20	2	B8	Ar	NA	GG
797	2016	2016-11-16	646	10	CRR South	Bendiocarb	Dead	21	2	B9	Ar	NA	GG
841	2016	2016-11-16	1315	11	URR North	Bendiocarb	Alive	22	2	B10	Ar	NA	GG
846	2016	2016-11-16	1320	11	URR North	Bendiocarb	Dead	23	2	B11	Ar	NA	GG
847	2016	2016-11-16	1321	11	URR North	Bendiocarb	Dead	25	2	C1	Ar	NA	GG
849	2016	2016-11-16	1323	11	URR North	Bendiocarb	Dead	26	2	C2	Ar	NA	GG
853	2016	2016-11-16	1327	11	URR North	Bendiocarb	Dead	27	2	C3	Ar	NA	GG
854	2016	2016-11-16	1328	11	URR North	Bendiocarb	Dead	28	2	C4	Ar	NA	GG
857	2016	2016-11-16	1331	11	URR North	Bendiocarb	Dead	29	2	C5	Ar	NA	GG
858	2016	2016-11-16	1332	11	URR North	Bendiocarb	Dead	30	2	C6	Ar	NA	GG
860	2016	2016-11-16	1334	11	URR North	Bendiocarb	Dead	31	2	C7	Ar	NA	GG
863	2016	2016-11-16	1337	11	URR North	Bendiocarb	Dead	32	2	C8	Ar	NA	GG
924	2016	2016-11-17	301	12	CRR North	Bendiocarb	Alive	33	2	C9	Ar	NA	GG
925	2016	2016-11-17	302	12	CRR North	Bendiocarb	Dead	34	2	C10	Ar	NA	GG
926	2016	2016-11-17	303	12	CRR North	Bendiocarb	Dead	35	2	C11	Ar	NA	GG
927	2016	2016-11-17	304	12	CRR North	Bendiocarb	Dead	37	2	1	Ar	NA	GG
936	2016	2016-11-17	313	12	CRR North	Bendiocarb	Dead	38	2	2	Ar	NA	GG
939	2016	2016-11-17	316	12	CRR North	Bendiocarb	Dead	39	2	3	Ar	NA	GG
940	2016	2016-11-17	317	12	CRR North	Bendiocarb	Dead	40	2	4	Ar	NA	GG
942	2016	2016-11-17	319	12	CRR North	Bendiocarb	Dead	41	2	5	Ar	NA	GG
985	2016	2016-11-17	362	13	CRR North	Bendiocarb	Dead	42	2	6	MS	NA	GG
986	2016	2016-11-17	363	13	CRR North	Bendiocarb	Dead	43	2	7	MS	NA	GG
987	2016	2016-11-17	364	13	CRR North	Bendiocarb	Dead	44	2	8	MS	NA	GG
989	2016	2016-11-17	366	13	CRR North	Bendiocarb	Dead	45	2	9	MS	NA	GG
992	2016	2016-11-17	369	13	CRR North	Bendiocarb	Dead	46	2	10	MS	NA	GG
993	2016	2016-11-17	370	13	CRR North	Bendiocarb	Dead	47	2	11	MS	NA	GG
996	2016	2016-11-17	373	13	CRR North	Bendiocarb	Dead	49	2	E1	MS	NA	GG
1000	2016	2016-11-17	377	13	CRR North	Bendiocarb	Dead	50	2	E2	Ar	NA	GG
1079	2016	2016-11-19	2121	14	WCR	Bendiocarb	Alive	51	2	E3	Ar	NA	GG
1080	2016	2016-11-19	2122	14	WCR	Bendiocarb	Alive	52	2	E4	MS	NA	GG
1081	2016	2016-11-19	2123	14	WCR	Bendiocarb	Dead	53	2	E5	MS	NA	GG
1084	2016	2016-11-19	2126	14	WCR	Bendiocarb	Dead	54	2	E6	Ar	NA	GG
1085	2016	2016-11-19	2127	14	WCR	Bendiocarb	Dead	55	2	E7	Ar	NA	GG
1086	2016	2016-11-19	2128	14	WCR	Bendiocarb	Dead	56	2	E8	Ar	NA	GG
1091	2016	2016-11-19	2133	14	WCR	Bendiocarb	Dead	57	2	E9	Ar	NA	GG
1092	2016	2016-11-19	2134	14	WCR	Bendiocarb	Dead	58	2	E10	Ar	NA	GG
1093	2016	2016-11-19	2135	14	WCR	Bendiocarb	Dead	59	2	E11	Ar	NA	GG
1096	2016	2016-11-19	2138	14	WCR	Bendiocarb	Dead	61	2	F1	Ar	NA	GG
1097	2016	2016-11-19	2139	14	WCR	Bendiocarb	Dead	62	2	F2	Ar	NA	GG
1142	2016	2016-11-19	399	15	CRR North	Bendiocarb	Alive	63	2	F3	MS	NA	SS
1143	2016	2016-11-19	400	15	CRR North	Bendiocarb	Alive	64	2	F4	Ar	NA	GG
1146	2016	2016-11-19	403	15	CRR North	Bendiocarb	Dead	65	2	F5	Ar	NA	GG
1147	2016	2016-11-19	404	15	CRR North	Bendiocarb	Dead	66	2	F6	Ar	NA	GG
1150	2016	2016-11-19	407	15	CRR North	Bendiocarb	Dead	67	2	F7	Ar	NA	GG
1152	2016	2016-11-19	409	15	CRR North	Bendiocarb	Dead	68	2	F8	Ar	NA	GG
1153	2016	2016-11-19	410	15	CRR North	Bendiocarb	Dead	69	2	F9	Ar	NA	GG
1154	2016	2016-11-19	411	15	CRR North	Bendiocarb	Dead	70	2	F10	Ar	NA	GG
1155	2016	2016-11-19	412	15	CRR North	Bendiocarb	Dead	71	2	F11	Ar	NA	GG
1157	2016	2016-11-19	414	15	CRR North	Bendiocarb	Dead	73	2	G1	Ar	NA	GG
1158	2016	2016-11-19	415	15	CRR North	Bendiocarb	Dead	74	2	G2	Ar	NA	GG
1159	2016	2016-11-19	416	15	CRR North	Bendiocarb	Dead	75	2	G3	Ar	NA	GG
1246	2016	2016-11-29	737	16	CRR South	Bendiocarb	Dead	76	2	G4	Ar	NA	GG
1247	2016	2016-11-29	738	16	CRR South	Bendiocarb	Dead	77	2	G5	Ar	NA	GG
1248	2016	2016-11-29	739	16	CRR South	Bendiocarb	Dead	78	2	G6	Ar	NA	GG
1249	2016	2016-11-29	740	16	CRR South	Bendiocarb	Dead	79	2	G7	M	NA	GG
1254	2016	2016-11-29	745	16	CRR South	Bendiocarb	Dead	81	2	G9	Ar	NA	GG
1257	2016	2016-11-29	748	16	CRR South	Bendiocarb	Dead	82	2	G10	Ar	NA	GG
1260	2016	2016-11-29	751	16	CRR South	Bendiocarb	Dead	83	2	G11	Ar	NA	GG
1261	2016	2016-11-29	752	16	CRR South	Bendiocarb	Dead	85	2	H1	Ar	NA	GG
1291	2016	2016-12-04	457	16	CRR North	Bendiocarb	Dead	86	2	H2	Ar	NA	GG
1292	2016	2016-12-04	458	16	CRR North	Bendiocarb	Dead	87	2	H3	Ar	NA	GG
1295	2016	2016-12-04	461	16	CRR North	Bendiocarb	Dead	88	2	H4	Ar	NA	GG
1298	2016	2016-12-04	464	17	CRR North	Bendiocarb	Dead	89	2	H5	Ar	NA	GG
1299	2016	2016-12-04	465	17	CRR North	Bendiocarb	Dead	90	2	H6	Ar	NA	GG
1301	2016	2016-12-04	467	17	CRR North	Bendiocarb	Dead	91	2	H7	Ar	NA	GG
1302	2016	2016-12-04	468	17	CRR North	Bendiocarb	Dead	92	2	H8	Ar	NA	GG
1303	2016	2016-12-04	469	17	CRR North	Bendiocarb	Dead	93	2	H9	Ar	NA	GG
1306	2016	2016-12-04	472	17	CRR North	Bendiocarb	Dead	94	2	H10	Ar	NA	GG
1308	2016	2016-12-04	474	17	CRR North	Bendiocarb	Dead	95	2	H11	Ar	NA	GG
1404	2016	2016-12-04	1121	18	NBR	Bendiocarb	Dead	1	3	A1	MS	NA	GS
1405	2016	2016-12-04	1122	18	NBR	Bendiocarb	Dead	2	3	A2	MS	NA	GG
1406	2016	2016-12-04	1123	18	NBR	Bendiocarb	Dead	3	3	A3	M	NA	GG
1407	2016	2016-12-04	1124	18	NBR	Bendiocarb	Dead	4	3	A4	MS	NA	GG
1414	2016	2016-12-04	1131	18	NBR	Bendiocarb	Dead	5	3	A5	M	NA	GG
1415	2016	2016-12-04	1132	18	NBR	Bendiocarb	Dead	6	3	A6	MS	NA	GG
1417	2016	2016-12-04	1134	18	NBR	Bendiocarb	Dead	7	3	A7	MS	NA	GG
1418	2016	2016-12-04	1135	18	NBR	Bendiocarb	Dead	8	3	A8	MS	NA	GG
1713	2016	2016-11-09	1574	22	URR South	Bendiocarb	Dead	9	3	A9	Ar	NA	GG
1714	2016	2016-11-09	1575	22	URR South	Bendiocarb	Dead	10	3	A10	Ar	NA	GG
1717	2016	2016-11-09	1578	22	URR South	Bendiocarb	Dead	11	3	A11	Ar	NA	GG
1719	2016	2016-11-09	1580	22	URR South	Bendiocarb	Dead	13	3	B1	Ar	NA	GG
1723	2016	2016-11-09	1584	22	URR South	Bendiocarb	Dead	7	10	A7	Ar	LS	NN
1724	2016	2016-11-09	1585	22	URR South	Bendiocarb	Dead	14	3	B2	M	NA	GG
1727	2016	2016-11-09	1588	22	URR South	Bendiocarb	Dead	15	3	B3	Ar	NA	GG
1729	2016	2016-11-09	1590	22	URR South	Bendiocarb	Dead	16	3	B4	Ar	NA	GG
1733	2016	2016-11-09	1594	22	URR South	Bendiocarb	Dead	17	3	B5	Ar	NA	GG
1734	2016	2016-11-09	1595	22	URR South	Bendiocarb	Dead	18	3	B6	Ar	NA	GG
1735	2016	2016-11-09	1596	22	URR South	Bendiocarb	Dead	19	3	B7	Ar	NA	GG
1736	2016	2016-11-09	1597	22	URR South	Bendiocarb	Alive	20	3	B8	M	NA	GG
1871	2016	2016-11-23	1732	24	URR South	Bendiocarb	Dead	21	3	B9	Ar	NA	Repeat
1872	2016	2016-11-23	1733	24	URR South	Bendiocarb	Dead	22	3	B10	Ar	NA	Repeat
1876	2016	2016-11-23	1737	24	URR South	Bendiocarb	Dead	23	3	B11	Ar	NA	GG
1878	2016	2016-11-23	1739	24	URR South	Bendiocarb	Dead	25	3	C1	Ar	NA	GG
1880	2016	2016-11-23	1741	24	URR South	Bendiocarb	Dead	26	3	C2	Ar	NA	GG
1885	2016	2016-11-23	1746	24	URR South	Bendiocarb	Dead	27	3	C3	Ar	NA	GG
1887	2016	2016-11-23	1748	24	URR South	Bendiocarb	Dead	28	3	C4	Ar	NA	GG
1890	2016	2016-11-23	1751	24	URR South	Bendiocarb	Dead	29	3	C5	Ar	NA	GG
1891	2016	2016-11-23	1752	24	URR South	Bendiocarb	Dead	30	3	C6	Ar	NA	GG
1943	2016	2016-11-24	1804	24	URR South	Bendiocarb	Dead	31	3	C7	Ar	NA	Repeat
1945	2016	2016-11-24	1806	25	URR South	Bendiocarb	Dead	32	3	C8	Ar	NA	Repeat
1946	2016	2016-11-24	1807	25	URR South	Bendiocarb	Dead	33	3	C9	Ar	NA	Repeat
1948	2016	2016-11-24	1809	25	URR South	Bendiocarb	Dead	35	3	C11	Ar	NA	GG
1949	2016	2016-11-24	1810	25	URR South	Bendiocarb	Dead	34	3	C10	Ar	NA	Repeat
1950	2016	2016-11-24	1811	25	URR South	Bendiocarb	Dead	37	3	1	Ar	NA	GG
1951	2016	2016-11-24	1812	25	URR South	Bendiocarb	Dead	38	3	2	Ar	NA	GG
1957	2016	2016-11-24	1818	25	URR South	Bendiocarb	Dead	39	3	3	Ar	NA	GG
1958	2016	2016-11-24	1819	25	URR South	Bendiocarb	Dead	40	3	4	Ar	NA	GG
1961	2016	2016-11-24	1822	25	URR South	Bendiocarb	Dead	41	3	5	Ar	NA	GG
1963	2016	2016-11-24	1824	25	URR South	Bendiocarb	Dead	42	3	6	Ar	NA	GG
1965	2016	2016-11-24	1826	25	URR South	Bendiocarb	Dead	43	3	7	Ar	NA	GG
1966	2016	2016-11-24	1827	25	URR South	Bendiocarb	Dead	44	3	8	Ar	NA	GG
2065	2016	2016-11-24	1926	26	URR South	Bendiocarb	Dead	45	3	9	Ar	NA	Repeat
2069	2016	2016-11-24	1930	26	URR South	Bendiocarb	Dead	46	3	10	Ar	NA	Repeat
2075	2016	2016-11-24	1936	26	URR South	Bendiocarb	Dead	47	3	11	Ar	NA	Repeat
2077	2016	2016-11-24	1938	26	URR South	Bendiocarb	Dead	49	3	E1	Ar	NA	GG
2079	2016	2016-11-24	1940	26	URR South	Bendiocarb	Dead	50	3	E2	Ar	NA	GG
2081	2016	2016-11-24	1942	26	URR South	Bendiocarb	Dead	51	3	E3	Ar	NA	GG
2082	2016	2016-11-24	1943	26	URR South	Bendiocarb	Dead	52	3	E4	Ar	NA	GG
2086	2016	2016-11-24	1947	26	URR South	Bendiocarb	Dead	53	3	E5	Ar	NA	GG
2087	2016	2016-11-24	1948	26	URR South	Bendiocarb	Dead	54	3	E6	Ar	NA	GG
48	2016	2016-11-07	48	1	CRR North	DDT	Dead	1	4	A1	M	LL	NN
50	2016	2016-11-07	50	1	CRR North	DDT	Dead	2	4	A2	MS	LL	NN
52	2016	2016-11-07	52	1	CRR North	DDT	Dead	3	4	A3	MS	LL	NN
54	2016	2016-11-07	54	1	CRR North	DDT	Dead	4	4	A4	MS	LL	NN
58	2016	2016-11-07	58	1	CRR North	DDT	Dead	5	4	A5	MS	LL	NN
102	2016	2016-11-08	102	2	CRR North	DDT	Alive	6	4	A6	M	LL	NN
103	2016	2016-11-08	103	2	CRR North	DDT	Alive	7	4	A7	Ar	LL	NN
105	2016	2016-11-08	105	2	CRR North	DDT	Dead	8	4	A8	Ar	LL	NN
109	2016	2016-11-08	109	2	CRR North	DDT	Dead	9	4	A9	Ar	LS	NN
111	2016	2016-11-08	111	2	CRR North	DDT	Dead	10	4	A10	Ar	LL	NN
117	2016	2016-11-08	117	2	CRR North	DDT	Dead	91	5	H7	Ar	LL	NN
117	2016	2016-11-08	117	2	CRR North	DDT	Dead	11	4	A11	Ar	LS	NN
119	2016	2016-11-08	119	2	CRR North	DDT	Dead	13	4	B1	M	LL	NN
156	2016	2016-11-08	1235	2	NBR	DDT	Alive	14	4	B2	Ar	SS	NN
157	2016	2016-11-08	1236	2	NBR	DDT	Dead	15	4	B3	S	LL	NN
159	2016	2016-11-08	1238	2	NBR	DDT	Dead	16	4	B4	M	LL	NN
160	2016	2016-11-08	1239	2	NBR	DDT	Dead	17	4	B5	Ar	LL	NN
161	2016	2016-11-08	1240	2	NBR	DDT	Dead	18	4	B6	Ar	LS	NN
167	2016	2016-11-08	1246	3	NBR	DDT	Dead	19	4	B7	S	LL	NN
168	2016	2016-11-08	1247	3	NBR	DDT	Dead	20	4	B8	Ar	LS	NN
170	2016	2016-11-08	1249	3	NBR	DDT	Dead	21	4	B9	MS	LL	NN
171	2016	2016-11-08	1250	3	NBR	DDT	Dead	22	4	B10	MS	LL	NN
173	2016	2016-11-08	1252	3	NBR	DDT	Dead	23	4	B11	MS	LL	NN
194	2016	2016-11-08	1273	3	NBR	DDT	Dead	25	4	C1	MS	LF	NN
200	2016	2016-11-08	1279	3	NBR	DDT	Dead	26	4	C2	MS	LL	NN
204	2016	2016-11-08	1283	3	NBR	DDT	Dead	28	4	C4	M	LL	NN
206	2016	2016-11-08	1285	3	NBR	DDT	Dead	29	4	C5	Ar	LS	NN
207	2016	2016-11-08	1286	3	NBR	DDT	Dead	30	4	C6	Ar	LS	NN
212	2016	2016-11-08	1291	3	NBR	DDT	Dead	32	4	C8	S	LL	NN
239	2016	2016-11-11	806	3	KMC	DDT	Alive	33	4	C9	Ar	FS	NN
240	2016	2016-11-11	807	3	KMC	DDT	Alive	34	4	C10	Ar	LF	NN
241	2016	2016-11-11	808	3	KMC	DDT	Alive	35	4	C11	Ar	FS	NN
242	2016	2016-11-11	809	3	KMC	DDT	Alive	37	4	1	Ar	FS	NN
243	2016	2016-11-11	810	3	KMC	DDT	Alive	38	4	2	Ar	NA	NN
244	2016	2016-11-11	811	4	KMC	DDT	Alive	39	4	3	Ar	FS	NN
245	2016	2016-11-11	812	4	KMC	DDT	Alive	40	4	4	Ar	FS	NN
246	2016	2016-11-11	813	4	KMC	DDT	Alive	41	4	5	Ar	LF	NN
247	2016	2016-11-11	814	4	KMC	DDT	Alive	42	4	6	Ar	SS	NN
248	2016	2016-11-11	815	4	KMC	DDT	Alive	43	4	7	Ar	SS	NN
249	2016	2016-11-11	816	4	KMC	DDT	Alive	44	4	8	Ar	NA	NN
250	2016	2016-11-11	817	4	KMC	DDT	Alive	45	4	9	Ar	SS	NN
251	2016	2016-11-11	818	4	KMC	DDT	Alive	46	4	10	Ar	SS	NN
252	2016	2016-11-11	819	4	KMC	DDT	Alive	47	4	11	Ar	FF	NN
253	2016	2016-11-11	820	4	KMC	DDT	Alive	49	4	E1	Ar	SS	NN
254	2016	2016-11-11	821	4	KMC	DDT	Alive	50	4	E2	Ar	SS	NN
255	2016	2016-11-11	822	4	KMC	DDT	Alive	51	4	E3	Ar	SS	NN
256	2016	2016-11-11	823	4	KMC	DDT	Alive	52	4	E4	Ar	SS	NN
257	2016	2016-11-11	824	4	KMC	DDT	Alive	53	4	E5	Ar	FS	NN
258	2016	2016-11-11	825	4	KMC	DDT	Dead	54	4	E6	Ar	SS	NN
259	2016	2016-11-11	826	4	KMC	DDT	Dead	55	4	E7	Ar	LL	NN
261	2016	2016-11-11	828	4	KMC	DDT	Dead	56	4	E8	S	SS	NN
262	2016	2016-11-11	829	4	KMC	DDT	Dead	57	4	E9	Ar	LL	NN
382	2016	2016-11-11	2067	5	WCR	DDT	Alive	58	4	E10	Ar	FF	NN
383	2016	2016-11-11	2068	5	WCR	DDT	Alive	59	4	E11	Ar	SS	NN
384	2016	2016-11-11	2069	5	WCR	DDT	Alive	61	4	F1	Ar	SS	NN
385	2016	2016-11-11	2070	5	WCR	DDT	Alive	62	4	F2	Ar	SS	NN
386	2016	2016-11-11	2071	5	WCR	DDT	Alive	63	4	F3	Ar	FS	NN
387	2016	2016-11-11	2072	5	WCR	DDT	Alive	64	4	F4	Ar	SS	NN
388	2016	2016-11-11	2073	5	WCR	DDT	Alive	65	4	F5	Ar	FS	NN
389	2016	2016-11-11	2074	5	WCR	DDT	Alive	66	4	F6	Ar	LS	NN
390	2016	2016-11-11	2075	5	WCR	DDT	Alive	67	4	F7	Ar	FS	NN
391	2016	2016-11-11	2076	5	WCR	DDT	Alive	68	4	F8	Ar	SS	NN
392	2016	2016-11-11	2077	5	WCR	DDT	Alive	69	4	F9	Ar	SS	NN
393	2016	2016-11-11	2078	5	WCR	DDT	Alive	70	4	F10	Ar	FS	NN
394	2016	2016-11-11	2079	5	WCR	DDT	Alive	71	4	F11	Ar	SS	NN
395	2016	2016-11-11	2080	5	WCR	DDT	Alive	73	4	G1	Ar	SS	NN
396	2016	2016-11-11	2081	5	WCR	DDT	Alive	74	4	G2	Ar	SS	NN
397	2016	2016-11-11	2082	5	WCR	DDT	Alive	75	4	G3	Ar	SS	NN
398	2016	2016-11-11	2083	5	WCR	DDT	Alive	76	4	G4	Ar	FS	NN
402	2016	2016-11-11	2087	5	WCR	DDT	Dead	77	4	G5	Ar	LS	NN
405	2016	2016-11-11	2090	5	WCR	DDT	Dead	78	4	G6	Ar	LS	NN
407	2016	2016-11-11	2092	6	WCR	DDT	Dead	79	4	G7	Ar	LS	NN
409	2016	2016-11-11	2094	6	WCR	DDT	Dead	80	4	G8	Ar	LS	NN
620	2016	2016-11-14	282	8	CRR North	DDT	Dead	81	4	G9	Ar	LL	NN
622	2016	2016-11-14	284	8	CRR North	DDT	Dead	82	4	G10	M	LL	NN
623	2016	2016-11-14	285	8	CRR North	DDT	Dead	83	4	G11	M	LL	NN
625	2016	2016-11-14	287	8	CRR North	DDT	Dead	85	4	H1	M	LL	NN
627	2016	2016-11-14	289	8	CRR North	DDT	Dead	86	4	H2	Ar	LL	NN
629	2016	2016-11-14	291	8	CRR North	DDT	Dead	87	4	H3	M	LL	NN
630	2016	2016-11-14	292	8	CRR North	DDT	Dead	88	4	H4	M	LF	NN
632	2016	2016-11-14	294	8	CRR North	DDT	Dead	89	4	H5	M	LL	NN
634	2016	2016-11-14	296	8	CRR North	DDT	Dead	90	4	H6	M	LL	NN
635	2016	2016-11-14	297	8	CRR North	DDT	Dead	91	4	H7	M	LL	NN
637	2016	2016-11-14	299	8	CRR North	DDT	Dead	92	4	H8	M	LL	NN
661	2016	2016-11-14	1024	9	NBR	DDT	Alive	93	4	H9	M	FF	NN
662	2016	2016-11-14	1025	9	NBR	DDT	Alive	94	4	H10	M	FF	NN
667	2016	2016-11-14	1030	9	NBR	DDT	Dead	95	4	H11	Ar	LL	NN
668	2016	2016-11-14	1031	9	NBR	DDT	Dead	1	5	A1	Ar	LS	NN
669	2016	2016-11-14	1032	9	NBR	DDT	Dead	2	5	A2	Ar	NA	NN
670	2016	2016-11-14	1033	9	NBR	DDT	Dead	3	5	A3	Ar	LL	NN
675	2016	2016-11-14	1038	9	NBR	DDT	Dead	4	5	A4	Ar	LL	NN
676	2016	2016-11-14	1039	9	NBR	DDT	Dead	5	5	A5	Ar	LS	NN
678	2016	2016-11-14	1041	9	NBR	DDT	Dead	6	5	A6	Ar	LF	NN
679	2016	2016-11-14	1042	9	NBR	DDT	Dead	7	5	A7	M	LL	NN
700	2016	2016-11-16	1063	9	NBR	DDT	Alive	8	5	A8	Ar	LL	NN
701	2016	2016-11-16	1064	9	NBR	DDT	Dead	9	5	A9	Ar	LL	NN
708	2016	2016-11-16	1071	9	NBR	DDT	Dead	13	5	B1	Ar	LL	NN
709	2016	2016-11-16	1072	9	NBR	DDT	Dead	14	5	B2	Ar	NA	NN
710	2016	2016-11-16	1073	9	NBR	DDT	Dead	15	5	B3	M	LL	NN
718	2016	2016-11-16	1081	9	NBR	DDT	Dead	17	5	B5	M	LL	NN
742	2016	2016-11-16	591	10	CRR South	DDT	Alive	18	5	B6	Ar	FS	NN
744	2016	2016-11-16	593	10	CRR South	DDT	Dead	19	5	B7	Ar	LS	NN
745	2016	2016-11-16	594	10	CRR South	DDT	Dead	20	5	B8	Ar	LS	NN
747	2016	2016-11-16	596	10	CRR South	DDT	Dead	21	5	B9	M	NA	NN
749	2016	2016-11-16	598	10	CRR South	DDT	Dead	22	5	B10	M	LF	NN
750	2016	2016-11-16	599	10	CRR South	DDT	Dead	23	5	B11	Ar	LS	NN
755	2016	2016-11-16	604	10	CRR South	DDT	Dead	26	5	C2	Ar	LS	NN
757	2016	2016-11-16	606	10	CRR South	DDT	Dead	27	5	C3	M	LL	NN
759	2016	2016-11-16	608	10	CRR South	DDT	Dead	28	5	C4	Ar	LS	NN
760	2016	2016-11-16	609	10	CRR South	DDT	Dead	29	5	C5	Ar	LL	NN
761	2016	2016-11-16	610	10	CRR South	DDT	Dead	30	5	C6	Ar	LL	NN
804	2016	2016-11-16	653	10	CRR South	DDT	Dead	31	5	C7	Ar	LL	NN
805	2016	2016-11-16	654	10	CRR South	DDT	Dead	32	5	C8	Ar	LL	NN
811	2016	2016-11-16	660	11	CRR South	DDT	Dead	33	5	C9	Ar	LS	NN
814	2016	2016-11-16	663	11	CRR South	DDT	Dead	34	5	C10	Ar	LS	NN
817	2016	2016-11-16	666	11	CRR South	DDT	Dead	37	5	1	M	LL	NN
817	2016	2016-11-16	666	11	CRR South	DDT	Dead	35	5	C11	Ar	LS	NN
819	2016	2016-11-16	668	11	CRR South	DDT	Dead	38	5	2	M	LL	NN
820	2016	2016-11-16	669	11	CRR South	DDT	Dead	39	5	3	Ar	LL	NN
822	2016	2016-11-16	671	11	CRR South	DDT	Dead	40	5	4	Ar	LL	NN
947	2016	2016-11-17	324	12	CRR North	DDT	Dead	41	5	5	Ar	LL	NN
948	2016	2016-11-17	325	12	CRR North	DDT	Dead	42	5	6	Ar	LS	NN
951	2016	2016-11-17	328	12	CRR North	DDT	Dead	43	5	7	Ar	LL	NN
953	2016	2016-11-17	330	12	CRR North	DDT	Dead	44	5	8	Ar	LS	NN
958	2016	2016-11-17	335	12	CRR North	DDT	Dead	45	5	9	Ar	LL	NN
959	2016	2016-11-17	336	12	CRR North	DDT	Dead	46	5	10	Ar	LF	NN
1004	2016	2016-11-17	381	13	CRR North	DDT	Dead	47	5	11	S	LL	NN
1006	2016	2016-11-17	383	13	CRR North	DDT	Dead	49	5	E1	S	LL	NN
1008	2016	2016-11-17	385	13	CRR North	DDT	Dead	51	5	E3	S	LL	NN
1013	2016	2016-11-17	390	13	CRR North	DDT	Dead	52	5	E4	S	LF	NN
1016	2016	2016-11-17	393	13	CRR North	DDT	Dead	54	5	E6	S	LF	NN
1019	2016	2016-11-17	396	13	CRR North	DDT	Dead	55	5	E7	Ar	FS	NN
1020	2016	2016-11-17	397	13	CRR North	DDT	Dead	56	5	E8	Ar	SS	NN
1040	2016	2016-11-19	945	13	KMC	DDT	Alive	57	5	E9	Ar	FS	NN
1041	2016	2016-11-19	946	13	KMC	DDT	Alive	58	5	E10	Ar	FS	NN
1042	2016	2016-11-19	947	13	KMC	DDT	Alive	59	5	E11	Ar	SS	NN
1044	2016	2016-11-19	949	13	KMC	DDT	Alive	61	5	F1	Ar	SS	NN
1045	2016	2016-11-19	950	13	KMC	DDT	Alive	62	5	F2	Ar	SS	NN
1046	2016	2016-11-19	951	13	KMC	DDT	Alive	63	5	F3	Ar	SS	NN
1047	2016	2016-11-19	952	13	KMC	DDT	Alive	64	5	F4	Ar	FS	NN
1048	2016	2016-11-19	953	13	KMC	DDT	Alive	65	5	F5	Ar	SS	NN
1049	2016	2016-11-19	954	13	KMC	DDT	Alive	66	5	F6	Ar	SS	NN
1050	2016	2016-11-19	955	13	KMC	DDT	Alive	67	5	F7	Ar	SS	NN
1051	2016	2016-11-19	956	13	KMC	DDT	Alive	68	5	F8	Ar	FS	NN
1052	2016	2016-11-19	957	13	KMC	DDT	Alive	69	5	F9	Ar	SS	NN
1053	2016	2016-11-19	958	13	KMC	DDT	Alive	70	5	F10	Ar	LS	NN
1099	2016	2016-11-19	2141	14	WCR	DDT	Alive	71	5	F11	Ar	SS	NN
1100	2016	2016-11-19	2142	14	WCR	DDT	Alive	73	5	G1	Ar	LS	NN
1101	2016	2016-11-19	2143	14	WCR	DDT	Alive	74	5	G2	Ar	SS	NN
1102	2016	2016-11-19	2144	14	WCR	DDT	Alive	75	5	G3	Ar	FS	NN
1103	2016	2016-11-19	2145	14	WCR	DDT	Alive	76	5	G4	Ar	FS	NN
1104	2016	2016-11-19	2146	14	WCR	DDT	Alive	77	5	G5	Ar	FF	NN
1105	2016	2016-11-19	2147	14	WCR	DDT	Alive	78	5	G6	Ar	FS	NN
1106	2016	2016-11-19	2148	14	WCR	DDT	Alive	79	5	G7	Ar	SS	NN
1107	2016	2016-11-19	2149	14	WCR	DDT	Alive	80	5	G8	Ar	FS	NN
1108	2016	2016-11-19	2150	14	WCR	DDT	Alive	81	5	G9	Ar	LS	NN
1109	2016	2016-11-19	2151	14	WCR	DDT	Alive	82	5	G10	Ar	SS	NN
1110	2016	2016-11-19	2152	14	WCR	DDT	Alive	83	5	G11	Ar	SS	NN
1111	2016	2016-11-19	2153	14	WCR	DDT	Alive	85	5	H1	Ar	SS	NN
1112	2016	2016-11-19	2154	14	WCR	DDT	Alive	86	5	H2	Ar	SS	NN
1113	2016	2016-11-19	2155	14	WCR	DDT	Alive	87	5	H3	Ar	FS	NN
1114	2016	2016-11-19	2156	14	WCR	DDT	Alive	88	5	H4	Ar	FS	NN
1115	2016	2016-11-19	2157	14	WCR	DDT	Alive	89	5	H5	Ar	SS	NN
1116	2016	2016-11-19	2158	14	WCR	DDT	Alive	90	5	H6	Ar	LS	NN
1118	2016	2016-11-19	2160	14	WCR	DDT	Dead	92	5	H8	Ar	LS	NN
1120	2016	2016-11-19	2162	14	WCR	DDT	Dead	93	5	H9	Ar	SS	NN
1162	2016	2016-11-19	419	15	CRR North	DDT	Alive	94	5	H10	Ar	LF	NN
1163	2016	2016-11-19	420	15	CRR North	DDT	Alive	95	5	H11	Ar	SS	NN
1164	2016	2016-11-19	421	15	CRR North	DDT	Alive	1	6	A1	Ar	LL	NN
1165	2016	2016-11-19	422	15	CRR North	DDT	Dead	2	6	A2	Ar	LL	NN
1167	2016	2016-11-19	424	15	CRR North	DDT	Dead	3	6	A3	Ar	LL	NN
1169	2016	2016-11-19	426	15	CRR North	DDT	Dead	4	6	A4	Ar	LL	NN
1172	2016	2016-11-19	429	15	CRR North	DDT	Dead	5	6	A5	Ar	LL	NN
1174	2016	2016-11-19	431	15	CRR North	DDT	Dead	6	6	A6	M	LL	NN
1176	2016	2016-11-19	433	15	CRR North	DDT	Dead	7	6	A7	Ar	LL	NN
1179	2016	2016-11-19	436	15	CRR North	DDT	Dead	8	6	A8	Ar	LF	NN
1262	2016	2016-11-29	753	16	CRR South	DDT	Alive	9	6	A9	Ar	LL	NN
1267	2016	2016-11-29	758	16	CRR South	DDT	Dead	10	6	A10	Ar	LL	NN
1271	2016	2016-11-29	762	16	CRR South	DDT	Dead	11	6	A11	Ar	LL	NN
1272	2016	2016-11-29	763	16	CRR South	DDT	Dead	13	6	B1	Ar	LS	NN
1275	2016	2016-11-29	766	16	CRR South	DDT	Dead	14	6	B2	Ar	LL	NN
1315	2016	2016-12-04	481	17	CRR North	DDT	Dead	15	6	B3	Ar	LL	NN
1317	2016	2016-12-04	483	17	CRR North	DDT	Dead	16	6	B4	Ar	LL	NN
1318	2016	2016-12-04	484	17	CRR North	DDT	Dead	17	6	B5	Ar	LL	NN
1320	2016	2016-12-04	486	17	CRR North	DDT	Dead	18	6	B6	Ar	LS	NN
1321	2016	2016-12-04	487	17	CRR North	DDT	Dead	19	6	B7	Ar	LS	NN
1322	2016	2016-12-04	488	17	CRR North	DDT	Dead	20	6	B8	Ar	LL	NN
1323	2016	2016-12-04	489	17	CRR North	DDT	Dead	21	6	B9	Ar	LL	NN
1325	2016	2016-12-04	491	17	CRR North	DDT	Dead	22	6	B10	Ar	LL	NN
1327	2016	2016-12-04	493	17	CRR North	DDT	Dead	23	6	B11	Ar	LL	NN
1328	2016	2016-12-04	494	17	CRR North	DDT	Dead	25	6	C1	S	LL	NN
1421	2016	2016-12-04	1138	18	NBR	DDT	Dead	26	6	C2	S	LF	NN
1424	2016	2016-12-04	1141	18	NBR	DDT	Dead	27	6	C3	S	LL	NN
1425	2016	2016-12-04	1142	18	NBR	DDT	Dead	28	6	C4	S	LL	NN
1427	2016	2016-12-04	1144	18	NBR	DDT	Dead	29	6	C5	Ar	LL	NN
1429	2016	2016-12-04	1146	18	NBR	DDT	Dead	30	6	C6	MS	LF	NN
1431	2016	2016-12-04	1148	18	NBR	DDT	Dead	31	6	C7	MS	LL	NN
1434	2016	2016-12-04	1151	18	NBR	DDT	Dead	32	6	C8	MS	LL	NN
1435	2016	2016-12-04	1152	18	NBR	DDT	Dead	33	6	C9	Ar	LL	NN
1440	2016	2016-12-04	1157	18	NBR	DDT	Dead	34	6	C10	M	LF	NN
1500	2016	2016-10-27	1361	19	URR South	DDT	Dead	9	7	A9	M	LF	NN
1505	2016	2016-10-27	1366	19	URR South	DDT	Dead	10	7	A10	Ar	LL	NN
1506	2016	2016-10-27	1367	19	URR South	DDT	Dead	11	7	A11	Ar	LS	NN
1508	2016	2016-10-27	1369	19	URR South	DDT	Dead	13	7	B1	Ar	LF	NN
1510	2016	2016-10-27	1371	19	URR South	DDT	Dead	14	7	B2	Ar	LL	NN
1512	2016	2016-10-27	1373	19	URR South	DDT	Alive	15	7	B3	M	FF	NN
1513	2016	2016-10-27	1374	19	URR South	DDT	Alive	16	7	B4	M	LF	NN
1514	2016	2016-10-27	1375	19	URR South	DDT	Alive	17	7	B5	M	FF	NN
1515	2016	2016-10-27	1376	19	URR South	DDT	Alive	18	7	B6	Ar	LF	NN
1517	2016	2016-10-27	1378	19	URR South	DDT	Dead	19	7	B7	Ar	LS	NN
1518	2016	2016-10-27	1379	19	URR South	DDT	Dead	20	7	B8	Ar	LL	NN
1519	2016	2016-10-27	1380	19	URR South	DDT	Dead	21	7	B9	Ar	LS	NN
1528	2016	2016-10-27	1389	19	URR South	DDT	Dead	22	7	B10	Ar	LL	NN
1530	2016	2016-10-27	1391	19	URR South	DDT	Dead	23	7	B11	Ar	LL	NN
1531	2016	2016-10-27	1392	19	URR South	DDT	Dead	25	7	C1	Ar	LL	NN
1532	2016	2016-10-27	1393	19	URR South	DDT	Dead	26	7	C2	Ar	LF	NN
1534	2016	2016-10-27	1395	19	URR South	DDT	Alive	27	7	C3	Ar	LS	NN
1535	2016	2016-10-27	1396	19	URR South	DDT	Alive	28	7	C4	Ar	LS	NN
1536	2016	2016-10-27	1397	19	URR South	DDT	Alive	29	7	C5	Ar	NA	NN
1543	2016	2016-10-27	1404	20	URR South	DDT	Dead	35	6	C11	M	LL	NN
1547	2016	2016-10-27	1408	20	URR South	DDT	Dead	37	6	1	M	LL	NN
1552	2016	2016-10-27	1413	20	URR South	DDT	Dead	38	6	2	Ar	LL	NN
1553	2016	2016-10-27	1414	20	URR South	DDT	Dead	39	6	3	M	LL	NN
1556	2016	2016-10-27	1417	20	URR South	DDT	Alive	40	6	4	Ar	LS	NN
1557	2016	2016-10-27	1418	20	URR South	DDT	Alive	41	6	5	M	LL	NN
1559	2016	2016-10-27	1420	20	URR South	DDT	Dead	42	6	6	M	LF	NN
1561	2016	2016-10-27	1422	20	URR South	DDT	Dead	44	6	8	Ar	LS	NN
1562	2016	2016-10-27	1423	20	URR South	DDT	Dead	45	6	9	Ar	LL	NN
1565	2016	2016-10-27	1426	20	URR South	DDT	Dead	46	6	10	Ar	LS	NN
1566	2016	2016-10-27	1427	20	URR South	DDT	Dead	47	6	11	Ar	LL	NN
1569	2016	2016-10-27	1430	20	URR South	DDT	Dead	49	6	E1	Ar	LL	NN
1570	2016	2016-10-27	1431	20	URR South	DDT	Dead	50	6	E2	M	LL	NN
1571	2016	2016-10-27	1432	20	URR South	DDT	Dead	51	6	E3	M	LF	NN
1573	2016	2016-10-27	1434	20	URR South	DDT	Dead	52	6	E4	M	LL	NN
1574	2016	2016-10-27	1435	20	URR South	DDT	Alive	53	6	E5	M	LF	NN
1575	2016	2016-10-27	1436	20	URR South	DDT	Alive	54	6	E6	S	FF	NN
1576	2016	2016-10-27	1437	20	URR South	DDT	Alive	55	6	E7	Ar	LL	NN
1577	2016	2016-10-27	1438	20	URR South	DDT	Alive	56	6	E8	Ar	LL	NN
1595	2016	2016-11-03	1456	20	URR South	DDT	Dead	57	6	E9	Ar	LL	NN
1597	2016	2016-11-03	1458	20	URR South	DDT	Dead	58	6	E10	Ar	LL	NN
1598	2016	2016-11-03	1459	20	URR South	DDT	Dead	59	6	E11	Ar	SS	NN
1602	2016	2016-11-03	1463	20	URR South	DDT	Dead	61	6	F1	M	FF	NN
1603	2016	2016-11-03	1464	20	URR South	DDT	Dead	62	6	F2	Ar	LS	NN
1604	2016	2016-11-03	1465	20	URR South	DDT	Dead	63	6	F3	Ar	LL	NN
1606	2016	2016-11-03	1467	20	URR South	DDT	Dead	64	6	F4	Ar	LF	NN
1612	2016	2016-11-03	1473	20	URR South	DDT	Dead	65	6	F5	Ar	LS	NN
1615	2016	2016-11-03	1476	20	URR South	DDT	Dead	66	6	F6	M	LF	NN
1618	2016	2016-11-03	1479	20	URR South	DDT	Dead	67	6	F7	Ar	LL	NN
1620	2016	2016-11-03	1481	20	URR South	DDT	Dead	68	6	F8	Ar	LL	NN
1621	2016	2016-11-03	1482	21	URR South	DDT	Dead	69	6	F9	Ar	LL	NN
1625	2016	2016-11-03	1486	21	URR South	DDT	Dead	70	6	F10	M	LF	NN
1626	2016	2016-11-03	1487	21	URR South	DDT	Dead	71	6	F11	M	LL	NN
1627	2016	2016-11-03	1488	21	URR South	DDT	Dead	73	6	G1	Ar	LL	NN
1630	2016	2016-11-03	1491	21	URR South	DDT	Dead	74	6	G2	Ar	LL	NN
1632	2016	2016-11-03	1493	21	URR South	DDT	Dead	75	6	G3	Ar	LS	NN
1633	2016	2016-11-03	1494	21	URR South	DDT	Dead	76	6	G4	Ar	LL	NN
1634	2016	2016-11-03	1495	21	URR South	DDT	Dead	77	6	G5	Ar	LL	NN
1635	2016	2016-11-03	1496	21	URR South	DDT	Dead	78	6	G6	M	LL	NN
1637	2016	2016-11-03	1498	21	URR South	DDT	Dead	79	6	G7	Ar	LL	NN
1639	2016	2016-11-03	1500	21	URR South	DDT	Dead	80	6	G8	Ar	LL	NN
1642	2016	2016-11-03	1503	21	URR South	DDT	Dead	81	6	G9	Ar	LL	NN
1644	2016	2016-11-03	1505	21	URR South	DDT	Dead	82	6	G10	M	LL	NN
1645	2016	2016-11-03	1506	21	URR South	DDT	Dead	83	6	G11	M	LS	NN
1646	2016	2016-11-03	1507	21	URR South	DDT	Dead	85	6	H1	Ar	LF	NN
1647	2016	2016-11-03	1508	21	URR South	DDT	Dead	86	6	H2	Ar	LS	NN
1651	2016	2016-11-03	1512	21	URR South	DDT	Dead	87	6	H3	Ar	LL	NN
1652	2016	2016-11-03	1513	21	URR South	DDT	Dead	88	6	H4	Ar	LL	NN
1654	2016	2016-11-03	1515	21	URR South	DDT	Dead	89	6	H5	Ar	LL	NN
1657	2016	2016-11-03	1518	21	URR South	DDT	Dead	90	6	H6	Ar	LS	NN
1661	2016	2016-11-03	1522	21	URR South	DDT	Dead	91	6	H7	Ar	LL	NN
1662	2016	2016-11-03	1523	21	URR South	DDT	Dead	92	6	H8	Ar	LL	NN
1663	2016	2016-11-03	1524	21	URR South	DDT	Dead	93	6	H9	M	LF	NN
1665	2016	2016-11-03	1526	21	URR South	DDT	Alive	94	6	H10	M	FF	NN
1666	2016	2016-11-03	1527	21	URR South	DDT	Alive	95	6	H11	Ar	LL	NN
1671	2016	2016-11-03	1532	21	URR South	DDT	Dead	1	7	A1	Ar	FS	NN
1674	2016	2016-11-03	1535	21	URR South	DDT	Dead	2	7	A2	Ar	LS	NN
1676	2016	2016-11-03	1537	21	URR South	DDT	Dead	3	7	A3	Ar	LL	NN
1677	2016	2016-11-03	1538	21	URR South	DDT	Dead	4	7	A4	Ar	LL	NN
1678	2016	2016-11-03	1539	21	URR South	DDT	Dead	5	7	A5	M	LF	NN
1679	2016	2016-11-03	1540	21	URR South	DDT	Dead	6	7	A6	Ar	LL	NN
1682	2016	2016-11-03	1543	21	URR South	DDT	Dead	7	7	A7	Ar	SS	NN
1686	2016	2016-11-03	1547	21	URR South	DDT	Alive	8	7	A8	Ar	LS	NN
3	2016	2016-11-07	3	1	NBR	Deltamethrin	Dead	1	8	A1	MS	LL	NN
4	2016	2016-11-07	4	1	NBR	Deltamethrin	Dead	2	8	A2	Ar	LS	NN
5	2016	2016-11-07	5	1	NBR	Deltamethrin	Dead	3	8	A3	MS	LL	NN
6	2016	2016-11-07	6	1	NBR	Deltamethrin	Dead	4	8	A4	Ar	LS	NN
7	2016	2016-11-07	7	1	NBR	Deltamethrin	Dead	5	8	A5	MS	LL	NN
12	2016	2016-11-07	12	1	NBR	Deltamethrin	Dead	6	8	A6	MS	LL	NN
15	2016	2016-11-07	15	1	NBR	Deltamethrin	Dead	7	8	A7	Ar	SS	NN
17	2016	2016-11-07	17	1	NBR	Deltamethrin	Dead	8	8	A8	Ar	LL	NN
18	2016	2016-11-07	18	1	NBR	Deltamethrin	Dead	9	8	A9	Ar	LS	NN
120	2016	2016-11-08	120	2	CRR North	Deltamethrin	Alive	10	8	A10	M	LL	NN
121	2016	2016-11-08	121	2	CRR North	Deltamethrin	Alive	11	8	A11	Ar	LL	NN
123	2016	2016-11-08	123	2	CRR North	Deltamethrin	Dead	13	8	B1	Ar	NA	NN
126	2016	2016-11-08	126	2	CRR North	Deltamethrin	Dead	14	8	B2	M	LL	NN
127	2016	2016-11-08	127	2	CRR North	Deltamethrin	Dead	15	8	B3	M	LL	NN
128	2016	2016-11-08	128	2	CRR North	Deltamethrin	Dead	16	8	B4	M	LL	NN
131	2016	2016-11-08	131	2	CRR North	Deltamethrin	Dead	17	8	B5	M	LL	NN
482	2016	2016-11-14	184	6	CRR North	Deltamethrin	Alive	18	8	B6	MS	LF	NN
483	2016	2016-11-14	185	6	CRR North	Deltamethrin	Alive	19	8	B7	MS	LL	NN
484	2016	2016-11-14	186	6	CRR North	Deltamethrin	Alive	20	8	B8	MS	LL	NN
485	2016	2016-11-14	187	6	CRR North	Deltamethrin	Alive	21	8	B9	MS	LL	NN
486	2016	2016-11-14	188	6	CRR North	Deltamethrin	Alive	22	8	B10	MS	LL	NN
487	2016	2016-11-14	189	7	CRR North	Deltamethrin	Dead	23	8	B11	MS	LL	NN
490	2016	2016-11-14	192	7	CRR North	Deltamethrin	Dead	25	8	C1	MS	LL	NN
491	2016	2016-11-14	193	7	CRR North	Deltamethrin	Dead	26	8	C2	MS	LL	NN
492	2016	2016-11-14	194	7	CRR North	Deltamethrin	Dead	27	8	C3	MS	LL	NN
493	2016	2016-11-14	195	7	CRR North	Deltamethrin	Dead	28	8	C4	MS	LL	NN
497	2016	2016-11-14	199	7	CRR North	Deltamethrin	Dead	29	8	C5	MS	LF	NN
498	2016	2016-11-14	200	7	CRR North	Deltamethrin	Dead	30	8	C6	MS	LL	NN
499	2016	2016-11-14	201	7	CRR North	Deltamethrin	Dead	31	8	C7	MS	LL	NN
505	2016	2016-11-14	207	7	CRR North	Deltamethrin	Dead	32	8	C8	MS	LL	NN
506	2016	2016-11-14	208	7	CRR North	Deltamethrin	Dead	33	8	C9	MS	LL	NN
762	2016	2016-11-16	611	10	CRR South	Deltamethrin	Alive	34	8	C10	Ar	LL	NN
763	2016	2016-11-16	612	10	CRR South	Deltamethrin	Alive	35	8	C11	M	LL	NN
764	2016	2016-11-16	613	10	CRR South	Deltamethrin	Alive	37	8	1	Ar	LL	NN
765	2016	2016-11-16	614	10	CRR South	Deltamethrin	Alive	38	8	2	Ar	LL	NN
766	2016	2016-11-16	615	10	CRR South	Deltamethrin	Alive	39	8	3	Ar	LL	NN
767	2016	2016-11-16	616	10	CRR South	Deltamethrin	Alive	40	8	4	Ar	LL	NN
768	2016	2016-11-16	617	10	CRR South	Deltamethrin	Alive	41	8	5	Ar	LL	NN
769	2016	2016-11-16	618	10	CRR South	Deltamethrin	Alive	42	8	6	Ar	LL	NN
770	2016	2016-11-16	619	10	CRR South	Deltamethrin	Alive	43	8	7	Ar	LS	NN
771	2016	2016-11-16	620	10	CRR South	Deltamethrin	Alive	44	8	8	Ar	SS	NN
772	2016	2016-11-16	621	10	CRR South	Deltamethrin	Alive	45	8	9	Ar	LL	NN
773	2016	2016-11-16	622	10	CRR South	Deltamethrin	Dead	46	8	10	Ar	NA	NN
777	2016	2016-11-16	626	10	CRR South	Deltamethrin	Dead	47	8	11	Ar	LL	NN
780	2016	2016-11-16	629	10	CRR South	Deltamethrin	Dead	49	8	E1	M	LF	NN
783	2016	2016-11-16	632	10	CRR South	Deltamethrin	Dead	50	8	E2	Ar	LL	NN
784	2016	2016-11-16	633	10	CRR South	Deltamethrin	Dead	51	8	E3	Ar	LL	NN
823	2016	2016-11-16	672	11	CRR South	Deltamethrin	Alive	52	8	E4	Ar	LS	NN
824	2016	2016-11-16	673	11	CRR South	Deltamethrin	Alive	53	8	E5	Ar	LL	NN
825	2016	2016-11-16	674	11	CRR South	Deltamethrin	Alive	54	8	E6	Ar	LS	NN
826	2016	2016-11-16	675	11	CRR South	Deltamethrin	Alive	55	8	E7	Ar	NA	NN
827	2016	2016-11-16	676	11	CRR South	Deltamethrin	Alive	56	8	E8	Ar	LL	NN
828	2016	2016-11-16	677	11	CRR South	Deltamethrin	Dead	57	8	E9	M	LS	NN
832	2016	2016-11-16	681	11	CRR South	Deltamethrin	Dead	58	8	E10	Ar	LS	NN
833	2016	2016-11-16	682	11	CRR South	Deltamethrin	Dead	59	8	E11	Ar	LL	NN
835	2016	2016-11-16	684	11	CRR South	Deltamethrin	Dead	61	8	F1	Ar	LL	NN
836	2016	2016-11-16	685	11	CRR South	Deltamethrin	Dead	62	8	F2	M	LL	NN
839	2016	2016-11-16	688	11	CRR South	Deltamethrin	Dead	63	8	F3	Ar	LL	NN
864	2016	2016-11-16	1338	11	URR North	Deltamethrin	Alive	64	8	F4	Ar	LS	NN
865	2016	2016-11-16	1339	11	URR North	Deltamethrin	Alive	65	8	F5	M	FF	NN
866	2016	2016-11-16	1340	11	URR North	Deltamethrin	Alive	66	8	F6	Ar	SS	NN
869	2016	2016-11-16	1343	11	URR North	Deltamethrin	Dead	67	8	F7	Ar	LL	NN
870	2016	2016-11-16	1344	11	URR North	Deltamethrin	Dead	68	8	F8	Ar	LL	NN
872	2016	2016-11-16	1346	11	URR North	Deltamethrin	Dead	69	8	F9	Ar	LS	NN
873	2016	2016-11-16	1347	11	URR North	Deltamethrin	Dead	70	8	F10	Ar	LS	NN
874	2016	2016-11-16	1348	11	URR North	Deltamethrin	Dead	71	8	F11	Ar	LL	NN
875	2016	2016-11-16	1349	11	URR North	Deltamethrin	Dead	73	8	G1	Ar	LF	NN
876	2016	2016-11-16	1350	11	URR North	Deltamethrin	Dead	74	8	G2	Ar	LF	NN
878	2016	2016-11-16	1352	11	URR North	Deltamethrin	Dead	75	8	G3	Ar	LL	NN
883	2016	2016-11-16	1357	11	URR North	Deltamethrin	Dead	76	8	G4	Ar	LL	NN
887	2016	2016-11-17	1083	11	NBR	Deltamethrin	Alive	77	8	G5	Ar	LF	NN
888	2016	2016-11-17	1084	11	NBR	Deltamethrin	Alive	78	8	G6	MS	LF	NN
889	2016	2016-11-17	1085	11	NBR	Deltamethrin	Alive	79	8	G7	M	LS	NN
890	2016	2016-11-17	1086	11	NBR	Deltamethrin	Dead	80	8	G8	MS	LF	NN
892	2016	2016-11-17	1088	12	NBR	Deltamethrin	Dead	81	8	G9	M	LL	NN
893	2016	2016-11-17	1089	12	NBR	Deltamethrin	Dead	82	8	G10	M	NA	NN
895	2016	2016-11-17	1091	12	NBR	Deltamethrin	Dead	83	8	G11	M	NA	NN
897	2016	2016-11-17	1093	12	NBR	Deltamethrin	Dead	85	8	H1	MS	LL	NN
901	2016	2016-11-17	1097	12	NBR	Deltamethrin	Dead	87	8	H3	MS	LL	NN
908	2016	2016-11-17	1104	12	NBR	Deltamethrin	Alive	90	8	H6	MS	LF	NN
909	2016	2016-11-17	1105	12	NBR	Deltamethrin	Alive	91	8	H7	M	LL	NN
910	2016	2016-11-17	1106	12	NBR	Deltamethrin	Alive	92	8	H8	MS	LF	NN
913	2016	2016-11-17	1109	12	NBR	Deltamethrin	Alive	95	8	H11	Ar	LS	NN
914	2016	2016-11-17	1110	12	NBR	Deltamethrin	Alive	1	9	A1	Ar	LS	NN
916	2016	2016-11-17	1112	12	NBR	Deltamethrin	Dead	3	9	A3	MS	LL	NN
922	2016	2016-11-17	1118	12	NBR	Deltamethrin	Dead	5	9	A5	Ar	NA	NN
963	2016	2016-11-17	340	12	CRR North	Deltamethrin	Alive	6	9	A6	Ar	LL	NN
964	2016	2016-11-17	341	12	CRR North	Deltamethrin	Alive	7	9	A7	Ar	LL	NN
965	2016	2016-11-17	342	12	CRR North	Deltamethrin	Alive	8	9	A8	Ar	LL	NN
966	2016	2016-11-17	343	12	CRR North	Deltamethrin	Alive	9	9	A9	Ar	LS	NN
967	2016	2016-11-17	344	12	CRR North	Deltamethrin	Alive	10	9	A10	Ar	LS	NN
968	2016	2016-11-17	345	12	CRR North	Deltamethrin	Alive	11	9	A11	M	LF	NN
969	2016	2016-11-17	346	12	CRR North	Deltamethrin	Alive	13	9	B1	Ar	LS	NN
970	2016	2016-11-17	347	12	CRR North	Deltamethrin	Alive	14	9	B2	Ar	LL	NN
971	2016	2016-11-17	348	12	CRR North	Deltamethrin	Alive	15	9	B3	Ar	LL	NN
972	2016	2016-11-17	349	12	CRR North	Deltamethrin	Alive	16	9	B4	Ar	LL	NN
973	2016	2016-11-17	350	13	CRR North	Deltamethrin	Alive	17	9	B5	Ar	LS	NN
974	2016	2016-11-17	351	13	CRR North	Deltamethrin	Alive	18	9	B6	Ar	LS	NN
975	2016	2016-11-17	352	13	CRR North	Deltamethrin	Alive	19	9	B7	Ar	SS	NN
976	2016	2016-11-17	353	13	CRR North	Deltamethrin	Alive	20	9	B8	Ar	LL	NN
977	2016	2016-11-17	354	13	CRR North	Deltamethrin	Alive	21	9	B9	Ar	LS	NN
978	2016	2016-11-17	355	13	CRR North	Deltamethrin	Alive	22	9	B10	Ar	LL	NN
981	2016	2016-11-17	358	13	CRR North	Deltamethrin	Dead	23	9	B11	Ar	LS	NN
983	2016	2016-11-17	360	13	CRR North	Deltamethrin	Dead	25	9	C1	Ar	LL	NN
1056	2016	2016-11-19	961	14	KMC	Deltamethrin	Alive	26	9	C2	Ar	SS	NN
1057	2016	2016-11-19	962	14	KMC	Deltamethrin	Alive	27	9	C3	Ar	LS	NN
1058	2016	2016-11-19	963	14	KMC	Deltamethrin	Alive	28	9	C4	Ar	SS	NN
1059	2016	2016-11-19	964	14	KMC	Deltamethrin	Alive	29	9	C5	Ar	SS	NN
1060	2016	2016-11-19	965	14	KMC	Deltamethrin	Alive	30	9	C6	Ar	FS	NN
1061	2016	2016-11-19	966	14	KMC	Deltamethrin	Alive	31	9	C7	Ar	LF	NN
1062	2016	2016-11-19	967	14	KMC	Deltamethrin	Alive	32	9	C8	Ar	SS	NN
1063	2016	2016-11-19	968	14	KMC	Deltamethrin	Alive	33	9	C9	Ar	SS	NN
1064	2016	2016-11-19	969	14	KMC	Deltamethrin	Alive	34	9	C10	Ar	LS	NN
1065	2016	2016-11-19	970	14	KMC	Deltamethrin	Alive	35	9	C11	Ar	SS	NN
1066	2016	2016-11-19	971	14	KMC	Deltamethrin	Alive	37	9	1	Ar	SS	NN
1067	2016	2016-11-19	972	14	KMC	Deltamethrin	Alive	38	9	2	Ar	LS	NN
1068	2016	2016-11-19	973	14	KMC	Deltamethrin	Alive	39	9	3	Ar	LS	NN
1069	2016	2016-11-19	974	14	KMC	Deltamethrin	Alive	40	9	4	Ar	FS	NN
1070	2016	2016-11-19	975	14	KMC	Deltamethrin	Alive	41	9	5	Ar	LL	NN
1071	2016	2016-11-19	976	14	KMC	Deltamethrin	Alive	42	9	6	Ar	FS	NN
1072	2016	2016-11-19	977	14	KMC	Deltamethrin	Alive	43	9	7	Ar	SS	NN
1073	2016	2016-11-19	978	14	KMC	Deltamethrin	Alive	44	9	8	Ar	SS	NN
1074	2016	2016-11-19	979	14	KMC	Deltamethrin	Alive	45	9	9	Ar	SS	NN
1075	2016	2016-11-19	980	14	KMC	Deltamethrin	Dead	46	9	10	Ar	FS	NN
1078	2016	2016-11-19	983	14	KMC	Deltamethrin	Dead	47	9	11	Ar	SS	NN
1121	2016	2016-11-19	2163	14	WCR	Deltamethrin	Alive	49	9	E1	Ar	LS	NN
1122	2016	2016-11-19	2164	14	WCR	Deltamethrin	Alive	50	9	E2	Ar	LS	NN
1123	2016	2016-11-19	2165	14	WCR	Deltamethrin	Alive	51	9	E3	Ar	LS	NN
1124	2016	2016-11-19	2166	14	WCR	Deltamethrin	Alive	52	9	E4	Ar	LS	NN
1125	2016	2016-11-19	2167	14	WCR	Deltamethrin	Alive	53	9	E5	Ar	SS	NN
1126	2016	2016-11-19	2168	14	WCR	Deltamethrin	Alive	54	9	E6	Ar	SS	NN
1127	2016	2016-11-19	2169	14	WCR	Deltamethrin	Alive	55	9	E7	Ar	LF	NN
1128	2016	2016-11-19	2170	14	WCR	Deltamethrin	Alive	56	9	E8	Ar	SS	NN
1129	2016	2016-11-19	2171	14	WCR	Deltamethrin	Alive	57	9	E9	Ar	SS	NN
1130	2016	2016-11-19	2172	14	WCR	Deltamethrin	Alive	58	9	E10	Ar	FS	NN
1131	2016	2016-11-19	2173	14	WCR	Deltamethrin	Alive	59	9	E11	Ar	SS	NN
1132	2016	2016-11-19	2174	14	WCR	Deltamethrin	Alive	61	9	F1	Ar	SS	NN
1133	2016	2016-11-19	2175	14	WCR	Deltamethrin	Alive	62	9	F2	Ar	SS	NN
1134	2016	2016-11-19	2176	14	WCR	Deltamethrin	Alive	63	9	F3	Ar	FS	NN
1135	2016	2016-11-19	2177	15	WCR	Deltamethrin	Dead	64	9	F4	Ar	LS	NN
1137	2016	2016-11-19	2179	15	WCR	Deltamethrin	Dead	65	9	F5	Ar	SS	NN
1139	2016	2016-11-19	2181	15	WCR	Deltamethrin	Dead	66	9	F6	Ar	FS	NN
1180	2016	2016-11-19	437	15	CRR North	Deltamethrin	Alive	67	9	F7	Ar	LL	NN
1181	2016	2016-11-19	438	15	CRR North	Deltamethrin	Alive	68	9	F8	Ar	LL	NN
1182	2016	2016-11-19	439	15	CRR North	Deltamethrin	Alive	69	9	F9	Ar	FS	NN
1183	2016	2016-11-19	440	15	CRR North	Deltamethrin	Alive	70	9	F10	Ar	LL	NN
1184	2016	2016-11-19	441	15	CRR North	Deltamethrin	Alive	71	9	F11	Ar	LL	NN
1185	2016	2016-11-19	442	15	CRR North	Deltamethrin	Alive	73	9	G1	Ar	LL	NN
1186	2016	2016-11-19	443	15	CRR North	Deltamethrin	Alive	74	9	G2	Ar	LL	NN
1187	2016	2016-11-19	444	15	CRR North	Deltamethrin	Alive	75	9	G3	Ar	LL	NN
1188	2016	2016-11-19	445	15	CRR North	Deltamethrin	Alive	76	9	G4	Ar	LF	NN
1189	2016	2016-11-19	446	15	CRR North	Deltamethrin	Alive	77	9	G5	Ar	LL	NN
1190	2016	2016-11-19	447	15	CRR North	Deltamethrin	Alive	78	9	G6	Ar	LL	NN
1192	2016	2016-11-19	449	15	CRR North	Deltamethrin	Dead	79	9	G7	Ar	LL	NN
1193	2016	2016-11-19	450	15	CRR North	Deltamethrin	Dead	80	9	G8	Ar	LL	NN
1196	2016	2016-11-19	453	15	CRR North	Deltamethrin	Dead	81	9	G9	Ar	LL	NN
1348	2016	2016-12-04	514	17	CRR North	Deltamethrin	Alive	82	9	G10	Ar	FS	NN
1349	2016	2016-12-04	515	17	CRR North	Deltamethrin	Alive	83	9	G11	Ar	LL	NN
1350	2016	2016-12-04	516	17	CRR North	Deltamethrin	Alive	85	9	H1	Ar	LL	NN
1351	2016	2016-12-04	517	17	CRR North	Deltamethrin	Alive	86	9	H2	Ar	LL	NN
1352	2016	2016-12-04	518	17	CRR North	Deltamethrin	Alive	87	9	H3	Ar	LF	NN
1353	2016	2016-12-04	519	17	CRR North	Deltamethrin	Alive	88	9	H4	Ar	LS	NN
1354	2016	2016-12-04	520	17	CRR North	Deltamethrin	Alive	89	9	H5	Ar	LL	NN
1355	2016	2016-12-04	521	17	CRR North	Deltamethrin	Alive	90	9	H6	Ar	LL	NN
1358	2016	2016-12-04	524	17	CRR North	Deltamethrin	Dead	91	9	H7	Ar	LS	NN
1361	2016	2016-12-04	527	17	CRR North	Deltamethrin	Dead	92	9	H8	Ar	LS	NN
1362	2016	2016-12-04	528	17	CRR North	Deltamethrin	Dead	93	9	H9	Ar	LL	NN
1363	2016	2016-12-04	529	17	CRR North	Deltamethrin	Dead	94	9	H10	Ar	LS	NN
1364	2016	2016-12-04	530	17	CRR North	Deltamethrin	Dead	95	9	H11	Ar	LL	NN
1365	2016	2016-12-04	531	17	CRR North	Deltamethrin	Dead	1	10	A1	Ar	LL	NN
1367	2016	2016-12-04	533	17	CRR North	Deltamethrin	Dead	2	10	A2	Ar	LL	NN
1737	2016	2016-11-09	1598	22	URR South	Deltamethrin	Dead	3	10	A3	M	LL	NN
1739	2016	2016-11-09	1600	22	URR South	Deltamethrin	Dead	4	10	A4	M	LF	NN
1741	2016	2016-11-09	1602	22	URR South	Deltamethrin	Dead	5	10	A5	Ar	LF	NN
1742	2016	2016-11-09	1603	22	URR South	Deltamethrin	Dead	6	10	A6	Ar	LL	NN
1747	2016	2016-11-09	1608	22	URR South	Deltamethrin	Dead	9	10	A9	M	LF	NN
1748	2016	2016-11-09	1609	22	URR South	Deltamethrin	Dead	10	10	A10	Ar	LL	NN
1749	2016	2016-11-09	1610	22	URR South	Deltamethrin	Dead	11	10	A11	Ar	LL	NN
1750	2016	2016-11-09	1611	22	URR South	Deltamethrin	Dead	13	10	B1	Ar	LS	NN
1754	2016	2016-11-09	1615	22	URR South	Deltamethrin	Dead	14	10	B2	Ar	LL	NN
1865	2016	2016-11-23	1726	24	URR South	Deltamethrin	Dead	15	10	B3	Ar	FS	NN
1867	2016	2016-11-23	1728	24	URR South	Deltamethrin	Dead	16	10	B4	Ar	LL	NN
1870	2016	2016-11-23	1731	24	URR South	Deltamethrin	Dead	17	10	B5	Ar	FS	NN
1967	2016	2016-11-24	1828	25	URR South	Deltamethrin	Alive	18	10	B6	Ar	FS	NN
1968	2016	2016-11-24	1829	25	URR South	Deltamethrin	Dead	29	10	C5	Ar	FS	NN
1973	2016	2016-11-24	1834	25	URR South	Deltamethrin	Dead	19	10	B7	Ar	SS	NN
1974	2016	2016-11-24	1835	25	URR South	Deltamethrin	Dead	20	10	B8	Ar	FS	NN
1979	2016	2016-11-24	1840	25	URR South	Deltamethrin	Dead	21	10	B9	Ar	FS	NN
1980	2016	2016-11-24	1841	25	URR South	Deltamethrin	Dead	22	10	B10	Ar	FS	NN
1982	2016	2016-11-24	1843	25	URR South	Deltamethrin	Dead	23	10	B11	Ar	SS	NN
1984	2016	2016-11-24	1845	25	URR South	Deltamethrin	Dead	25	10	C1	Ar	FF	NN
1987	2016	2016-11-24	1848	25	URR South	Deltamethrin	Dead	26	10	C2	Ar	FS	NN
1988	2016	2016-11-24	1849	25	URR South	Deltamethrin	Dead	27	10	C3	Ar	LF	NN
1991	2016	2016-11-24	1852	25	URR South	Deltamethrin	Dead	28	10	C4	Ar	FF	NN
2090	2016	2016-11-24	1951	26	URR South	Deltamethrin	Dead	76	11	G4	Ar	FS	NN
23	2016	2016-11-07	23	1	NBR	Permethrin	Alive	1	11	A1	Ar	LS	NN
24	2016	2016-11-07	24	1	NBR	Permethrin	Alive	2	11	A2	S	LL	NN
25	2016	2016-11-07	25	1	NBR	Permethrin	Alive	3	11	A3	Ar	LL	NN
26	2016	2016-11-07	26	1	NBR	Permethrin	Alive	4	11	A4	Ar	LF	NN
27	2016	2016-11-07	27	1	NBR	Permethrin	Alive	5	11	A5	Ar	LL	NN
28	2016	2016-11-07	28	1	NBR	Permethrin	Alive	6	11	A6	Ar	SS	NN
29	2016	2016-11-07	29	1	NBR	Permethrin	Dead	7	11	A7	S	LL	NN
37	2016	2016-11-07	37	1	NBR	Permethrin	Dead	9	11	A9	S	LL	NN
38	2016	2016-11-07	38	1	NBR	Permethrin	Dead	10	11	A10	S	LL	NN
39	2016	2016-11-07	39	1	NBR	Permethrin	Dead	11	11	A11	S	LL	NN
41	2016	2016-11-07	41	1	NBR	Permethrin	Dead	13	11	B1	M	LS	NN
42	2016	2016-11-07	42	1	NBR	Permethrin	Dead	14	11	B2	M	LL	NN
45	2016	2016-11-07	45	1	NBR	Permethrin	Dead	15	11	B3	S	LL	NN
285	2016	2016-11-11	852	4	KMC	Permethrin	Alive	17	11	B5	Ar	FS	NN
286	2016	2016-11-11	853	4	KMC	Permethrin	Alive	18	11	B6	Ar	SS	NN
287	2016	2016-11-11	854	4	KMC	Permethrin	Alive	19	11	B7	Ar	SS	NN
288	2016	2016-11-11	855	4	KMC	Permethrin	Alive	20	11	B8	Ar	FF	NN
289	2016	2016-11-11	856	4	KMC	Permethrin	Alive	21	11	B9	Ar	SS	NN
290	2016	2016-11-11	857	4	KMC	Permethrin	Alive	22	11	B10	Ar	FF	NN
291	2016	2016-11-11	858	4	KMC	Permethrin	Alive	23	11	B11	Ar	FS	NN
292	2016	2016-11-11	859	4	KMC	Permethrin	Alive	25	11	C1	Ar	FS	NN
293	2016	2016-11-11	860	4	KMC	Permethrin	Alive	26	11	C2	Ar	LF	NN
294	2016	2016-11-11	861	4	KMC	Permethrin	Alive	27	11	C3	Ar	FS	NN
295	2016	2016-11-11	862	4	KMC	Permethrin	Alive	28	11	C4	Ar	FS	NN
296	2016	2016-11-11	863	4	KMC	Permethrin	Alive	29	11	C5	Ar	SS	NN
297	2016	2016-11-11	864	4	KMC	Permethrin	Alive	30	11	C6	Ar	SS	NN
298	2016	2016-11-11	865	4	KMC	Permethrin	Alive	31	11	C7	Ar	SS	NN
299	2016	2016-11-11	866	4	KMC	Permethrin	Alive	32	11	C8	Ar	FS	NN
300	2016	2016-11-11	867	4	KMC	Permethrin	Alive	33	11	C9	Ar	FF	NN
301	2016	2016-11-11	868	4	KMC	Permethrin	Alive	34	11	C10	Ar	SS	NN
302	2016	2016-11-11	869	4	KMC	Permethrin	Alive	35	11	C11	Ar	FF	NN
303	2016	2016-11-11	870	4	KMC	Permethrin	Alive	37	11	1	Ar	SS	NN
304	2016	2016-11-11	871	4	KMC	Permethrin	Alive	38	11	2	Ar	FS	NN
305	2016	2016-11-11	872	4	KMC	Permethrin	Alive	39	11	3	Ar	SS	NN
306	2016	2016-11-11	873	4	KMC	Permethrin	Alive	40	11	4	Ar	FS	NN
307	2016	2016-11-11	874	4	KMC	Permethrin	Alive	41	11	5	Ar	LS	NN
461	2016	2016-11-14	163	6	CRR North	Permethrin	Alive	42	11	6	Ar	LS	NN
462	2016	2016-11-14	164	6	CRR North	Permethrin	Alive	43	11	7	M	LL	NN
463	2016	2016-11-14	165	6	CRR North	Permethrin	Alive	44	11	8	MS	LL	NN
464	2016	2016-11-14	166	6	CRR North	Permethrin	Alive	45	11	9	Ar	FF	NN
465	2016	2016-11-14	167	6	CRR North	Permethrin	Alive	46	11	10	S	LL	NN
466	2016	2016-11-14	168	6	CRR North	Permethrin	Alive	47	11	11	MS	LL	NN
474	2016	2016-11-14	176	6	CRR North	Permethrin	Dead	50	11	E2	MS	LL	NN
477	2016	2016-11-14	179	6	CRR North	Permethrin	Dead	51	11	E3	S	LL	NN
478	2016	2016-11-14	180	6	CRR North	Permethrin	Dead	52	11	E4	S	LL	NN
480	2016	2016-11-14	182	6	CRR North	Permethrin	Dead	53	11	E5	S	LF	NN
481	2016	2016-11-14	183	6	CRR North	Permethrin	Dead	54	11	E6	S	LL	NN
571	2016	2016-11-14	233	8	CRR North	Permethrin	Alive	55	11	E7	M	LL	NN
572	2016	2016-11-14	234	8	CRR North	Permethrin	Alive	56	11	E8	Ar	LS	NN
573	2016	2016-11-14	235	8	CRR North	Permethrin	Alive	57	11	E9	Ar	LL	NN
574	2016	2016-11-14	236	8	CRR North	Permethrin	Alive	58	11	E10	M	LL	NN
575	2016	2016-11-14	237	8	CRR North	Permethrin	Alive	59	11	E11	Ar	LL	NN
576	2016	2016-11-14	238	8	CRR North	Permethrin	Alive	61	11	F1	Ar	LL	NN
577	2016	2016-11-14	239	8	CRR North	Permethrin	Alive	62	11	F2	M	LL	NN
578	2016	2016-11-14	240	8	CRR North	Permethrin	Alive	63	11	F3	Ar	LL	NN
581	2016	2016-11-14	243	8	CRR North	Permethrin	Dead	64	11	F4	M	LL	NN
582	2016	2016-11-14	244	8	CRR North	Permethrin	Dead	65	11	F5	M	LL	NN
585	2016	2016-11-14	247	8	CRR North	Permethrin	Dead	66	11	F6	M	LL	NN
586	2016	2016-11-14	248	8	CRR North	Permethrin	Dead	67	11	F7	M	LL	NN
587	2016	2016-11-14	249	8	CRR North	Permethrin	Dead	68	11	F8	M	LL	NN
588	2016	2016-11-14	250	8	CRR North	Permethrin	Dead	69	11	F9	Ar	LL	NN
590	2016	2016-11-14	252	8	CRR North	Permethrin	Dead	70	11	F10	M	LL	NN
1216	2016	2016-11-29	707	16	CRR South	Permethrin	Alive	71	11	F11	Ar	LL	NN
1217	2016	2016-11-29	708	16	CRR South	Permethrin	Alive	73	11	G1	Ar	LL	NN
1218	2016	2016-11-29	709	16	CRR South	Permethrin	Alive	74	11	G2	Ar	LL	NN
1219	2016	2016-11-29	710	16	CRR South	Permethrin	Alive	75	11	G3	Ar	LL	NN
1220	2016	2016-11-29	711	16	CRR South	Permethrin	Alive	76	11	G4	Ar	LL	NN
1221	2016	2016-11-29	712	16	CRR South	Permethrin	Alive	77	11	G5	Ar	LL	NN
1222	2016	2016-11-29	713	16	CRR South	Permethrin	Alive	78	11	G6	Ar	LL	NN
1223	2016	2016-11-29	714	16	CRR South	Permethrin	Alive	79	11	G7	Ar	LL	NN
1224	2016	2016-11-29	715	16	CRR South	Permethrin	Alive	80	11	G8	Ar	LL	NN
1225	2016	2016-11-29	716	16	CRR South	Permethrin	Alive	81	11	G9	Ar	LS	NN
1226	2016	2016-11-29	717	16	CRR South	Permethrin	Alive	82	11	G10	Ar	LS	NN
1227	2016	2016-11-29	718	16	CRR South	Permethrin	Alive	83	11	G11	Ar	LL	NN
1231	2016	2016-11-29	722	16	CRR South	Permethrin	Dead	85	11	H1	Ar	LL	NN
1232	2016	2016-11-29	723	16	CRR South	Permethrin	Dead	86	11	H2	Ar	LL	NN
1233	2016	2016-11-29	724	16	CRR South	Permethrin	Dead	87	11	H3	Ar	LL	NN
1234	2016	2016-11-29	725	16	CRR South	Permethrin	Dead	88	11	H4	Ar	LS	NN
1235	2016	2016-11-29	726	16	CRR South	Permethrin	Dead	89	11	H5	M	LL	NN
1276	2016	2016-11-29	767	16	CRR South	Permethrin	Alive	90	11	H6	Ar	LL	NN
1277	2016	2016-11-29	768	16	CRR South	Permethrin	Alive	91	11	H7	Ar	LL	NN
1278	2016	2016-11-29	769	16	CRR South	Permethrin	Alive	92	11	H8	Ar	LL	NN
1279	2016	2016-11-29	770	16	CRR South	Permethrin	Alive	93	11	H9	Ar	LL	NN
1280	2016	2016-11-29	771	16	CRR South	Permethrin	Alive	94	11	H10	Ar	LL	NN
1281	2016	2016-11-29	772	16	CRR South	Permethrin	Alive	95	11	H11	Ar	LL	NN
1282	2016	2016-11-29	773	16	CRR South	Permethrin	Alive	1	12	A1	Ar	LL	NN
1283	2016	2016-11-29	774	16	CRR South	Permethrin	Alive	2	12	A2	Ar	LL	NN
1284	2016	2016-11-29	775	16	CRR South	Permethrin	Alive	3	12	A3	M	LF	NN
1285	2016	2016-11-29	776	16	CRR South	Permethrin	Alive	4	12	A4	Ar	LL	NN
1286	2016	2016-11-29	777	16	CRR South	Permethrin	Alive	5	12	A5	Ar	LL	NN
1288	2016	2016-11-29	779	16	CRR South	Permethrin	Dead	6	12	A6	Ar	LL	NN
1386	2016	2016-12-04	552	18	CRR North	Permethrin	Alive	7	12	A7	Ar	LL	NN
1387	2016	2016-12-04	553	18	CRR North	Permethrin	Alive	8	12	A8	Ar	LS	NN
1388	2016	2016-12-04	554	18	CRR North	Permethrin	Alive	9	12	A9	Ar	LL	NN
1389	2016	2016-12-04	555	18	CRR North	Permethrin	Dead	10	12	A10	Ar	LS	NN
1390	2016	2016-12-04	556	18	CRR North	Permethrin	Dead	11	12	A11	Ar	LL	NN
1391	2016	2016-12-04	557	18	CRR North	Permethrin	Dead	13	12	B1	Ar	LS	NN
1393	2016	2016-12-04	559	18	CRR North	Permethrin	Dead	14	12	B2	Ar	LL	NN
1399	2016	2016-12-04	565	18	CRR North	Permethrin	Dead	15	12	B3	Ar	LL	NN
1400	2016	2016-12-04	566	18	CRR North	Permethrin	Dead	16	12	B4	Ar	LF	NN
1402	2016	2016-12-04	568	18	CRR North	Permethrin	Dead	17	12	B5	Ar	LL	NN
1462	2016	2016-12-04	1179	19	NBR	Permethrin	Alive	18	12	B6	S	LL	NN
1463	2016	2016-12-04	1180	19	NBR	Permethrin	Alive	19	12	B7	MS	LL	NN
1464	2016	2016-12-04	1181	19	NBR	Permethrin	Alive	20	12	B8	S	LL	NN
1465	2016	2016-12-04	1182	19	NBR	Permethrin	Alive	21	12	B9	S	LL	NN
1466	2016	2016-12-04	1183	19	NBR	Permethrin	Alive	22	12	B10	S	LL	NN
1467	2016	2016-12-04	1184	19	NBR	Permethrin	Alive	23	12	B11	S	LL	NN
1474	2016	2016-12-04	1191	19	NBR	Permethrin	Dead	25	12	C1	MS	LL	NN
1476	2016	2016-12-04	1193	19	NBR	Permethrin	Dead	26	12	C2	Ar	LL	NN
1478	2016	2016-12-04	1195	19	NBR	Permethrin	Dead	27	12	C3	Ar	LL	NN
1479	2016	2016-12-04	1196	19	NBR	Permethrin	Dead	28	12	C4	Ar	LL	NN
1764	2016	2016-11-09	1625	22	URR South	Permethrin	Dead	29	12	C5	Ar	FF	NN
1766	2016	2016-11-09	1627	22	URR South	Permethrin	Dead	30	12	C6	M	LF	NN
1767	2016	2016-11-09	1628	22	URR South	Permethrin	Dead	31	12	C7	M	LF	NN
1769	2016	2016-11-09	1630	22	URR South	Permethrin	Dead	32	12	C8	M	LL	NN
1771	2016	2016-11-09	1632	22	URR South	Permethrin	Dead	33	12	C9	Ar	LL	NN
1774	2016	2016-11-09	1635	22	URR South	Permethrin	Dead	34	12	C10	Ar	LS	NN
1776	2016	2016-11-09	1637	22	URR South	Permethrin	Dead	35	12	C11	Ar	LL	NN
1779	2016	2016-11-09	1640	22	URR South	Permethrin	Dead	37	12	1	Ar	LS	NN
1780	2016	2016-11-09	1641	22	URR South	Permethrin	Dead	38	12	2	M	FS	NN
1782	2016	2016-11-09	1643	22	URR South	Permethrin	Dead	39	12	3	M	LS	NN
1783	2016	2016-11-09	1644	23	URR South	Permethrin	Dead	40	12	4	M	FS	NN
1995	2016	2016-11-24	1856	25	URR South	Permethrin	Dead	41	12	5	Ar	SS	NN
2000	2016	2016-11-24	1861	25	URR South	Permethrin	Dead	42	12	6	Ar	FS	NN
2002	2016	2016-11-24	1863	25	URR South	Permethrin	Dead	43	12	7	Ar	FS	NN
2003	2016	2016-11-24	1864	25	URR South	Permethrin	Dead	44	12	8	Ar	FF	NN
2007	2016	2016-11-24	1868	25	URR South	Permethrin	Dead	45	12	9	Ar	LL	NN
2008	2016	2016-11-24	1869	25	URR South	Permethrin	Dead	46	12	10	Ar	FS	NN
2012	2016	2016-11-24	1873	25	URR South	Permethrin	Dead	47	12	11	Ar	LS	NN
2013	2016	2016-11-24	1874	25	URR South	Permethrin	Dead	49	12	E1	Ar	SS	NN
2111	2016	2016-11-24	1972	27	URR South	Permethrin	Alive	50	12	E2	Ar	SS	NN
2116	2016	2016-11-24	1977	27	URR South	Permethrin	Dead	51	12	E3	Ar	SS	NN
2118	2016	2016-11-24	1979	27	URR South	Permethrin	Dead	52	12	E4	Ar	FS	NN
2119	2016	2016-11-24	1980	27	URR South	Permethrin	Dead	53	12	E5	Ar	FS	NN
2121	2016	2016-11-24	1982	27	URR South	Permethrin	Dead	54	12	E6	Ar	LS	NN
2126	2016	2016-11-24	1987	27	URR South	Permethrin	Dead	55	12	E7	Ar	FS	NN
2128	2016	2016-11-24	1989	27	URR South	Permethrin	Dead	56	12	E8	Ar	LF	NN
2129	2016	2016-11-24	1990	27	URR South	Permethrin	Dead	57	12	E9	Ar	LF	NN
2130	2016	2016-11-24	1991	27	URR South	Permethrin	Dead	58	12	E10	Ar	FS	NN
2131	2016	2016-11-24	1992	27	URR South	Permethrin	Dead	59	12	E11	Ar	FS	NN
2132	2016	2016-11-24	1993	27	URR South	Permethrin	Dead	61	12	F1	Ar	FS	NN
266	2016	2016-11-11	833	4	KMC	Pirimi_M	Dead	1	13	A1	Ar	NA	GG
267	2016	2016-11-11	834	4	KMC	Pirimi_M	Dead	2	13	A2	Ar	NA	GG
269	2016	2016-11-11	836	4	KMC	Pirimi_M	Dead	3	13	A3	Ar	NA	GG
270	2016	2016-11-11	837	4	KMC	Pirimi_M	Dead	4	13	A4	Ar	NA	GG
273	2016	2016-11-11	840	4	KMC	Pirimi_M	Dead	5	13	A5	Ar	NA	GG
274	2016	2016-11-11	841	4	KMC	Pirimi_M	Dead	6	13	A6	Ar	NA	GG
277	2016	2016-11-11	844	4	KMC	Pirimi_M	Dead	7	13	A7	Ar	NA	GG
279	2016	2016-11-11	846	4	KMC	Pirimi_M	Dead	8	13	A8	Ar	NA	GG
281	2016	2016-11-11	848	4	KMC	Pirimi_M	Dead	9	13	A9	Ar	NA	GG
282	2016	2016-11-11	849	4	KMC	Pirimi_M	Dead	10	13	A10	Ar	NA	GG
412	2016	2016-11-11	2097	6	WCR	Pirimi_M	Dead	11	13	A11	Ar	NA	GG
413	2016	2016-11-11	2098	6	WCR	Pirimi_M	Dead	13	13	B1	Ar	NA	GG
416	2016	2016-11-11	2101	6	WCR	Pirimi_M	Dead	14	13	B2	Ar	NA	GG
420	2016	2016-11-11	2105	6	WCR	Pirimi_M	Dead	15	13	B3	Ar	NA	GG
423	2016	2016-11-11	2108	6	WCR	Pirimi_M	Dead	16	13	B4	Ar	NA	GG
424	2016	2016-11-11	2109	6	WCR	Pirimi_M	Dead	17	13	B5	Ar	NA	GG
425	2016	2016-11-11	2110	6	WCR	Pirimi_M	Dead	18	13	B6	Ar	NA	GG
427	2016	2016-11-11	2112	6	WCR	Pirimi_M	Dead	19	13	B7	Ar	NA	GG
428	2016	2016-11-11	2113	6	WCR	Pirimi_M	Dead	20	13	B8	Ar	NA	GG
430	2016	2016-11-11	2115	6	WCR	Pirimi_M	Dead	21	13	B9	Ar	NA	GG
435	2016	2016-11-11	2120	6	WCR	Pirimi_M	Dead	22	13	B10	Ar	NA	GG
437	2016	2016-11-14	139	6	CRR North	Pirimi_M	Dead	23	13	B11	MS	NA	GG
438	2016	2016-11-14	140	6	CRR North	Pirimi_M	Dead	25	13	C1	S	NA	GG
439	2016	2016-11-14	141	6	CRR North	Pirimi_M	Dead	26	13	C2	Ar	NA	GG
441	2016	2016-11-14	143	6	CRR North	Pirimi_M	Dead	27	13	C3	S	NA	GG
442	2016	2016-11-14	144	6	CRR North	Pirimi_M	Dead	28	13	C4	S	NA	GG
443	2016	2016-11-14	145	6	CRR North	Pirimi_M	Dead	29	13	C5	Ar	NA	GG
448	2016	2016-11-14	150	6	CRR North	Pirimi_M	Dead	30	13	C6	S	NA	GG
449	2016	2016-11-14	151	6	CRR North	Pirimi_M	Dead	31	13	C7	S	NA	GG
450	2016	2016-11-14	152	6	CRR North	Pirimi_M	Dead	32	13	C8	S	NA	GG
453	2016	2016-11-14	155	6	CRR North	Pirimi_M	Dead	33	13	C9	S	NA	GG
456	2016	2016-11-14	158	6	CRR North	Pirimi_M	Dead	34	13	C10	S	NA	GG
457	2016	2016-11-14	159	6	CRR North	Pirimi_M	Dead	35	13	C11	S	NA	GG
459	2016	2016-11-14	161	6	CRR North	Pirimi_M	Dead	37	13	1	Ar	NA	GG
460	2016	2016-11-14	162	6	CRR North	Pirimi_M	Dead	38	13	2	S	NA	GG
529	2016	2016-11-14	1006	7	NBR	Pirimi_M	Dead	39	13	3	S	NA	GG
530	2016	2016-11-14	1007	7	NBR	Pirimi_M	Dead	40	13	4	S	NA	GG
532	2016	2016-11-14	1009	7	NBR	Pirimi_M	Dead	41	13	5	Ar	NA	GG
534	2016	2016-11-14	1011	7	NBR	Pirimi_M	Dead	42	13	6	S	NA	GG
536	2016	2016-11-14	1013	7	NBR	Pirimi_M	Dead	43	13	7	Ar	NA	GG
542	2016	2016-11-14	1019	7	NBR	Pirimi_M	Dead	44	13	8	Ar	NA	GG
544	2016	2016-11-14	1021	7	NBR	Pirimi_M	Dead	45	13	9	S	NA	GG
545	2016	2016-11-14	1022	7	NBR	Pirimi_M	Dead	46	13	10	Ar	NA	GG
547	2016	2016-11-14	209	7	CRR North	Pirimi_M	Dead	47	13	11	Ar	NA	GG
549	2016	2016-11-14	211	7	CRR North	Pirimi_M	Dead	49	13	E1	Ar	NA	GG
550	2016	2016-11-14	212	7	CRR North	Pirimi_M	Dead	50	13	E2	M	NA	GG
551	2016	2016-11-14	213	7	CRR North	Pirimi_M	Dead	51	13	E3	M	NA	GG
555	2016	2016-11-14	217	7	CRR North	Pirimi_M	Dead	52	13	E4	Ar	NA	GG
561	2016	2016-11-14	223	7	CRR North	Pirimi_M	Dead	53	13	E5	Ar	NA	GG
562	2016	2016-11-14	224	7	CRR North	Pirimi_M	Dead	54	13	E6	Ar	NA	GG
563	2016	2016-11-14	225	7	CRR North	Pirimi_M	Dead	55	13	E7	Ar	NA	GG
568	2016	2016-11-14	230	8	CRR North	Pirimi_M	Dead	56	13	E8	Ar	NA	GG
1199	2016	2016-11-29	690	15	CRR South	Pirimi_M	Dead	57	13	E9	M	NA	GG
1200	2016	2016-11-29	691	15	CRR South	Pirimi_M	Dead	58	13	E10	Ar	NA	GG
1203	2016	2016-11-29	694	15	CRR South	Pirimi_M	Dead	59	13	E11	M	NA	GG
1205	2016	2016-11-29	696	15	CRR South	Pirimi_M	Dead	61	13	F1	Ar	NA	GG
1207	2016	2016-11-29	698	15	CRR South	Pirimi_M	Dead	62	13	F2	Ar	NA	GG
1210	2016	2016-11-29	701	15	CRR South	Pirimi_M	Dead	63	13	F3	Ar	NA	GG
1213	2016	2016-11-29	704	15	CRR South	Pirimi_M	Dead	64	13	F4	Ar	NA	GG
1214	2016	2016-11-29	705	15	CRR South	Pirimi_M	Dead	65	13	F5	M	NA	GG
1370	2016	2016-12-04	536	17	CRR North	Pirimi_M	Dead	66	13	F6	Ar	NA	GG
1373	2016	2016-12-04	539	17	CRR North	Pirimi_M	Dead	67	13	F7	Ar	NA	GG
1375	2016	2016-12-04	541	17	CRR North	Pirimi_M	Dead	68	13	F8	Ar	NA	GG
1377	2016	2016-12-04	543	17	CRR North	Pirimi_M	Dead	69	13	F9	Ar	NA	GG
1378	2016	2016-12-04	544	18	CRR North	Pirimi_M	Dead	70	13	F10	Ar	NA	GG
1379	2016	2016-12-04	545	18	CRR North	Pirimi_M	Dead	71	13	F11	Ar	NA	GG
1480	2016	2016-12-04	1197	19	NBR	Pirimi_M	Dead	73	13	G1	S	NA	GG
1481	2016	2016-12-04	1198	19	NBR	Pirimi_M	Dead	74	13	G2	S	NA	GG
1485	2016	2016-12-04	1202	19	NBR	Pirimi_M	Dead	75	13	G3	Ar	NA	GG
1487	2016	2016-12-04	1204	19	NBR	Pirimi_M	Dead	76	13	G4	S	NA	GG
1489	2016	2016-12-04	1206	19	NBR	Pirimi_M	Dead	77	13	G5	M	NA	GG
1490	2016	2016-12-04	1207	19	NBR	Pirimi_M	Dead	78	13	G6	MS	NA	GG
1495	2016	2016-12-04	1212	19	NBR	Pirimi_M	Dead	79	13	G7	Ar	NA	GG
1497	2016	2016-12-04	1214	19	NBR	Pirimi_M	Dead	80	13	G8	S	NA	GG
1499	2016	2016-12-04	1216	19	NBR	Pirimi_M	Dead	81	13	G9	S	NA	GG
1893	2016	2016-11-23	1754	24	URR South	Pirimi_M	Dead	82	13	G10	Ar	NA	GG
1894	2016	2016-11-23	1755	24	URR South	Pirimi_M	Dead	83	13	G11	Ar	NA	GG
1898	2016	2016-11-23	1759	24	URR South	Pirimi_M	Dead	85	13	H1	Ar	NA	GG
1899	2016	2016-11-23	1760	24	URR South	Pirimi_M	Dead	86	13	H2	Ar	NA	GG
1903	2016	2016-11-23	1764	24	URR South	Pirimi_M	Dead	87	13	H3	Ar	NA	GG
1906	2016	2016-11-23	1767	24	URR South	Pirimi_M	Dead	88	13	H4	Ar	NA	GG
1907	2016	2016-11-23	1768	24	URR South	Pirimi_M	Dead	89	13	H5	Ar	NA	GG
2016	2016	2016-11-24	1877	25	URR South	Pirimi_M	Dead	90	13	H6	Ar	NA	GG
2017	2016	2016-11-24	1878	25	URR South	Pirimi_M	Dead	91	13	H7	Ar	NA	GG
2018	2016	2016-11-24	1879	25	URR South	Pirimi_M	Dead	92	13	H8	Ar	NA	GG
2019	2016	2016-11-24	1880	25	URR South	Pirimi_M	Dead	93	13	H9	Ar	NA	GG
2020	2016	2016-11-24	1881	25	URR South	Pirimi_M	Dead	94	13	H10	Ar	NA	GG
2021	2016	2016-11-24	1882	25	URR South	Pirimi_M	Dead	95	13	H11	Ar	NA	GG
2022	2016	2016-11-24	1883	25	URR South	Pirimi_M	Dead	1	14	A1	Ar	NA	GG
2024	2016	2016-11-24	1885	25	URR South	Pirimi_M	Dead	2	14	A2	Ar	NA	GG
2026	2016	2016-11-24	1887	26	URR South	Pirimi_M	Dead	3	14	A3	Ar	NA	GG
2027	2016	2016-11-24	1888	26	URR South	Pirimi_M	Dead	4	14	A4	Ar	NA	GG
2030	2016	2016-11-24	1891	26	URR South	Pirimi_M	Dead	5	14	A5	Ar	NA	GG
2032	2016	2016-11-24	1893	26	URR South	Pirimi_M	Dead	6	14	A6	Ar	NA	GG
2033	2016	2016-11-24	1894	26	URR South	Pirimi_M	Dead	7	14	A7	Ar	NA	GG
2036	2016	2016-11-24	1897	26	URR South	Pirimi_M	Dead	8	14	A8	Ar	NA	GG
2037	2016	2016-11-24	1898	26	URR South	Pirimi_M	Dead	9	14	A9	Ar	NA	Repeat
2134	2016	2016-11-24	1995	27	URR South	Pirimi_M	Dead	10	14	A10	Ar	NA	GG
2136	2016	2016-11-24	1997	27	URR South	Pirimi_M	Dead	11	14	A11	Ar	NA	GG
2141	2016	2016-11-24	2002	27	URR South	Pirimi_M	Dead	13	14	B1	Ar	NA	GG
2142	2016	2016-11-24	2003	27	URR South	Pirimi_M	Dead	14	14	B2	Ar	NA	GG
2151	2016	2016-11-24	2012	27	URR South	Pirimi_M	Dead	15	14	B3	Ar	NA	GG
2155	2016	2016-11-24	2016	27	URR South	Pirimi_M	Dead	16	14	B4	Ar	NA	GG
2202	2017	2017-09-17	2202	1	URR South	Bendiocarb	Alive	1	1	A1	Ar	NA	GG
2203	2017	2017-09-17	2203	1	URR South	Bendiocarb	Alive	2	1	A2	M	NA	GG
2204	2017	2017-09-17	2204	1	URR South	Bendiocarb	Alive	3	1	A3	Ar	NA	GG
2205	2017	2017-09-17	2205	1	URR South	Bendiocarb	Alive	4	1	A4	Ar	NA	GG
2206	2017	2017-09-17	2206	1	URR South	Bendiocarb	Alive	5	1	A5	Ar	NA	GG
2207	2017	2017-09-17	2207	1	URR South	Bendiocarb	Alive	6	1	A6	Ar	NA	GG
2208	2017	2017-09-17	2208	1	URR South	Bendiocarb	Alive	7	1	A7	Ar	NA	GG
2212	2017	2017-09-17	2212	1	URR South	Bendiocarb	Dead	8	1	A8	Ar	NA	GG
2213	2017	2017-09-17	2213	1	URR South	Bendiocarb	Dead	9	1	A9	Ar	NA	GG
2217	2017	2017-09-17	2217	1	URR South	Bendiocarb	Dead	10	1	A10	Ar	NA	GG
2218	2017	2017-09-17	2218	1	URR South	Bendiocarb	Dead	11	1	A11	M	NA	GG
2220	2017	2017-09-17	2220	1	URR South	Bendiocarb	Dead	13	1	B1	Ar	NA	GG
2222	2017	2017-09-17	2222	1	URR South	Bendiocarb	Dead	14	1	B2	Ar	NA	GG
2224	2017	2017-09-17	2224	1	URR South	Bendiocarb	Dead	15	1	B3	Ar	NA	GG
2226	2017	2017-09-17	2226	1	URR South	Bendiocarb	Dead	16	1	B4	Ar	NA	GG
2227	2017	2017-09-17	2227	1	URR South	Bendiocarb	Dead	17	1	B5	M	NA	GG
2228	2017	2017-09-17	2228	1	URR South	Bendiocarb	Dead	18	1	B6	Ar	NA	GG
2229	2017	2017-09-17	2229	1	URR South	Bendiocarb	Dead	19	1	B7	Ar	NA	GG
2231	2017	2017-09-17	2231	1	URR South	Bendiocarb	Dead	20	1	B8	Ar	NA	GG
2236	2017	2017-09-17	2236	1	URR South	Bendiocarb	Dead	21	1	B9	Ar	NA	GG
2241	2017	2017-09-17	2241	1	URR South	Bendiocarb	Dead	22	1	B10	Ar	NA	GG
2242	2017	2017-09-17	2242	1	URR South	Bendiocarb	Dead	23	1	B11	Ar	NA	GG
2284	2017	2017-09-17	2284	2	URR South	Bendiocarb	Dead	25	1	C1	Ar	NA	GG
2285	2017	2017-09-17	2285	2	URR South	Bendiocarb	Dead	26	1	C2	Ar	NA	GG
2286	2017	2017-09-17	2286	2	URR South	Bendiocarb	Dead	27	1	C3	Ar	NA	GG
2289	2017	2017-09-17	2289	2	URR South	Bendiocarb	Dead	28	1	C4	Ar	NA	GG
2293	2017	2017-09-17	2293	2	URR South	Bendiocarb	Dead	29	1	C5	Ar	NA	GG
2294	2017	2017-09-17	2294	2	URR South	Bendiocarb	Dead	30	1	C6	Ar	NA	GG
2299	2017	2017-09-17	2299	2	URR South	Bendiocarb	Dead	31	1	C7	Ar	NA	GG
2301	2017	2017-09-17	2301	2	URR South	Bendiocarb	Dead	32	1	C8	Ar	NA	GG
2304	2017	2017-09-17	2304	2	URR South	Bendiocarb	Dead	33	1	C9	Ar	NA	Repeat
2305	2017	2017-09-17	2305	2	URR South	Bendiocarb	Dead	34	1	C10	Ar	NA	GG
2308	2017	2017-09-17	2308	2	URR South	Bendiocarb	Dead	35	1	C11	Ar	NA	GG
2309	2017	2017-09-17	2309	2	URR South	Bendiocarb	Dead	37	1	1	Ar	NA	GG
2311	2017	2017-09-17	2311	2	URR South	Bendiocarb	Dead	38	1	2	M	NA	GG
2313	2017	2017-09-17	2313	2	URR South	Bendiocarb	Dead	39	1	3	Ar	NA	GG
2316	2017	2017-09-17	2316	2	URR South	Bendiocarb	Dead	40	1	4	Ar	NA	GG
2317	2017	2017-09-17	2317	2	URR South	Bendiocarb	Dead	41	1	5	Ar	NA	GG
2321	2017	2017-09-17	2321	2	URR South	Bendiocarb	Dead	42	1	6	Ar	NA	GG
2322	2017	2017-09-17	2322	2	URR South	Bendiocarb	Dead	43	1	7	M	NA	GG
2323	2017	2017-09-17	2323	2	URR South	Bendiocarb	Dead	44	1	8	M	NA	GG
2366	2017	2017-09-17	2366	3	URR South	Bendiocarb	Dead	45	1	9	Ar	NA	GG
2372	2017	2017-09-17	2372	3	URR South	Bendiocarb	Dead	46	1	10	Ar	NA	GG
2374	2017	2017-09-17	2374	3	URR South	Bendiocarb	Dead	47	1	11	M	NA	GG
2376	2017	2017-09-17	2376	3	URR South	Bendiocarb	Dead	49	1	E1	Ar	NA	GG
2377	2017	2017-09-17	2377	3	URR South	Bendiocarb	Dead	50	1	E2	Ar	NA	GG
2378	2017	2017-09-17	2378	3	URR South	Bendiocarb	Dead	51	1	E3	Ar	NA	GG
2381	2017	2017-09-17	2381	3	URR South	Bendiocarb	Dead	52	1	E4	Ar	NA	GG
2386	2017	2017-09-17	2386	3	URR South	Bendiocarb	Dead	53	1	E5	Ar	NA	GG
2388	2017	2017-09-17	2388	3	URR South	Bendiocarb	Dead	54	1	E6	Ar	NA	GG
2390	2017	2017-09-17	2390	3	URR South	Bendiocarb	Dead	55	1	E7	Ar	NA	GG
2391	2017	2017-09-17	2391	3	URR South	Bendiocarb	Dead	56	1	E8	Ar	NA	GG
2395	2017	2017-09-17	2395	3	URR South	Bendiocarb	Dead	57	1	E9	M	NA	GG
2398	2017	2017-09-17	2398	3	URR South	Bendiocarb	Dead	58	1	E10	Ar	NA	GG
2400	2017	2017-09-17	2400	3	URR South	Bendiocarb	Dead	59	1	E11	Ar	NA	GG
2401	2017	2017-09-17	2401	3	URR South	Bendiocarb	Dead	61	1	F1	Ar	NA	GG
2402	2017	2017-09-17	2402	3	URR South	Bendiocarb	Dead	62	1	F2	M	NA	GG
2403	2017	2017-09-17	2403	3	URR South	Bendiocarb	Dead	63	1	F3	Ar	NA	GG
2485	2017	2017-10-04	2485	4	URR South	Bendiocarb	Dead	64	1	F4	Ar	NA	GG
2487	2017	2017-10-04	2487	4	URR South	Bendiocarb	Dead	65	1	F5	Ar	NA	GG
2492	2017	2017-10-04	2492	4	URR South	Bendiocarb	Dead	66	1	F6	Ar	NA	GG
2493	2017	2017-10-04	2493	4	URR South	Bendiocarb	Dead	67	1	F7	Ar	NA	GG
2495	2017	2017-10-04	2495	4	URR South	Bendiocarb	Dead	68	1	F8	Ar	NA	GG
2496	2017	2017-10-04	2496	4	URR South	Bendiocarb	Dead	69	1	F9	Ar	NA	GG
2501	2017	2017-10-04	2501	4	URR South	Bendiocarb	Dead	70	1	F10	Ar	NA	GG
2503	2017	2017-10-04	2503	4	URR South	Bendiocarb	Dead	71	1	F11	Ar	NA	GG
2565	2017	2017-10-04	2565	5	URR South	Bendiocarb	Dead	73	1	G1	Ar	NA	GG
2567	2017	2017-10-04	2567	5	URR South	Bendiocarb	Dead	74	1	G2	Ar	NA	GG
2570	2017	2017-10-04	2570	5	URR South	Bendiocarb	Dead	76	1	G4	Ar	NA	GG
2576	2017	2017-10-04	2576	5	URR South	Bendiocarb	Dead	78	1	G6	Ar	NA	GG
2580	2017	2017-10-04	2580	5	URR South	Bendiocarb	Dead	79	1	G7	Ar	NA	Repeat
2622	2017	2017-09-22	2622	1	KMC	Bendiocarb	Dead	80	1	G8	M	NA	GG
2623	2017	2017-09-22	2623	1	KMC	Bendiocarb	Dead	81	1	G9	Ar	NA	GG
2624	2017	2017-09-22	2624	1	KMC	Bendiocarb	Dead	82	1	G10	Ar	NA	Repeat
2628	2017	2017-09-22	2628	1	KMC	Bendiocarb	Dead	83	1	G11	M	NA	Repeat
2629	2017	2017-09-22	2629	1	KMC	Bendiocarb	Dead	85	1	H1	Ar	NA	GG
2630	2017	2017-09-22	2630	1	KMC	Bendiocarb	Dead	86	1	H2	MS	NA	GG
2634	2017	2017-09-22	2634	1	KMC	Bendiocarb	Dead	88	1	H4	M	NA	GG
2640	2017	2017-09-22	2640	1	KMC	Bendiocarb	Alive	89	1	H5	Ar	NA	GG
2641	2017	2017-09-22	2641	1	KMC	Bendiocarb	Alive	90	1	H6	Ar	NA	GG
2823	2017	2017-10-05	2823	3	URR South	Bendiocarb	Dead	91	1	H7	M	NA	GG
2824	2017	2017-10-05	2824	3	URR South	Bendiocarb	Dead	92	1	H8	Ar	NA	GG
2830	2017	2017-10-05	2830	4	URR South	Bendiocarb	Dead	93	1	H9	M	NA	GG
2831	2017	2017-10-05	2831	4	URR South	Bendiocarb	Dead	3	2	A3	M	NA	GG
2832	2017	2017-10-05	2832	4	URR South	Bendiocarb	Dead	4	2	A4	Ar	NA	GG
2835	2017	2017-10-05	2835	4	URR South	Bendiocarb	Dead	5	2	A5	MS	NA	GG
2838	2017	2017-10-05	2838	4	URR South	Bendiocarb	Dead	6	2	A6	Ar	NA	GG
2840	2017	2017-10-05	2840	4	URR South	Bendiocarb	Dead	7	2	A7	Ar	NA	GG
2884	2017	2017-10-05	2884	4	URR South	Bendiocarb	Dead	8	2	A8	M	NA	GG
2886	2017	2017-10-05	2886	4	URR South	Bendiocarb	Dead	9	2	A9	M	NA	GG
2889	2017	2017-10-05	2889	4	URR South	Bendiocarb	Dead	10	2	A10	Ar	NA	GG
2891	2017	2017-10-05	2891	4	URR South	Bendiocarb	Dead	11	2	A11	Ar	NA	GG
2895	2017	2017-10-05	2895	4	URR South	Bendiocarb	Dead	13	2	B1	M	NA	GG
2897	2017	2017-10-05	2897	4	URR South	Bendiocarb	Dead	14	2	B2	Ar	NA	GG
2899	2017	2017-10-05	2899	4	URR South	Bendiocarb	Dead	15	2	B3	Ar	NA	GG
2900	2017	2017-10-05	2900	4	URR South	Bendiocarb	Dead	16	2	B4	Ar	NA	GG
2901	2017	2017-10-05	2901	4	URR South	Bendiocarb	Dead	17	2	B5	Ar	NA	GG
2902	2017	2017-10-05	2902	4	URR South	Bendiocarb	Dead	18	2	B6	Ar	NA	GG
2923	2017	2017-10-09	2923	5	CRR North	Bendiocarb	Dead	19	2	B7	Ar	NA	GG
2924	2017	2017-10-09	2924	5	CRR North	Bendiocarb	Dead	20	2	B8	Ar	NA	GG
2925	2017	2017-10-09	2925	5	CRR North	Bendiocarb	Dead	21	2	B9	Ar	NA	GG
2929	2017	2017-10-09	2929	5	CRR North	Bendiocarb	Dead	23	2	B11	Ar	NA	GG
2930	2017	2017-10-09	2930	5	CRR North	Bendiocarb	Dead	25	2	C1	S	NA	GG
2931	2017	2017-10-09	2931	5	CRR North	Bendiocarb	Dead	26	2	C2	Ar	NA	GG
2934	2017	2017-10-09	2934	5	CRR North	Bendiocarb	Dead	27	2	C3	Ar	NA	GG
2937	2017	2017-10-09	2937	5	CRR North	Bendiocarb	Dead	28	2	C4	Ar	NA	GG
2939	2017	2017-10-09	2939	5	CRR North	Bendiocarb	Dead	29	2	C5	Ar	NA	GG
2942	2017	2017-10-09	2942	5	CRR North	Bendiocarb	Alive	30	2	C6	M	NA	GG
2984	2017	2017-10-09	2984	5	CRR South	Bendiocarb	Dead	31	2	C7	M	NA	GG
2985	2017	2017-10-09	2985	5	CRR South	Bendiocarb	Dead	32	2	C8	Ar	NA	GG
2987	2017	2017-10-09	2987	6	CRR South	Bendiocarb	Dead	33	2	C9	Ar	NA	GG
2994	2017	2017-10-09	2994	6	CRR South	Bendiocarb	Dead	34	2	C10	Ar	NA	GG
2996	2017	2017-10-09	2996	6	CRR South	Bendiocarb	Dead	35	2	C11	Ar	NA	GG
2997	2017	2017-10-09	2997	6	CRR South	Bendiocarb	Dead	37	2	1	Ar	NA	GG
3000	2017	2017-10-09	3000	6	CRR South	Bendiocarb	Dead	38	2	2	Ar	NA	GG
3001	2017	2017-10-09	3001	6	CRR South	Bendiocarb	Dead	39	2	3	Ar	NA	GG
3043	2017	2017-10-09	3043	6	URR South	Bendiocarb	Dead	40	2	4	Ar	NA	GG
3055	2017	2017-10-09	3055	6	URR South	Bendiocarb	Dead	41	2	5	Ar	NA	GG
3057	2017	2017-10-09	3057	6	URR South	Bendiocarb	Dead	42	2	6	Ar	NA	GG
3060	2017	2017-10-09	3060	6	URR South	Bendiocarb	Dead	43	2	7	Ar	NA	GG
3399	2017	2017-10-19	3399	6	URR South	Bendiocarb	Dead	45	2	9	Ar	NA	GG
3400	2017	2017-10-19	3400	6	URR South	Bendiocarb	Dead	46	2	10	Ar	NA	GG
3401	2017	2017-10-19	3401	6	URR South	Bendiocarb	Dead	47	2	11	Ar	NA	GG
3405	2017	2017-10-19	3405	6	URR South	Bendiocarb	Dead	50	2	E2	Ar	NA	GG
3406	2017	2017-10-19	3406	6	URR South	Bendiocarb	Dead	51	2	E3	Ar	NA	GG
3409	2017	2017-10-19	3409	6	URR South	Bendiocarb	Dead	52	2	E4	Ar	NA	GG
3412	2017	2017-10-19	3412	6	URR South	Bendiocarb	Dead	53	2	E5	Ar	NA	GG
3413	2017	2017-10-19	3413	6	URR South	Bendiocarb	Dead	54	2	E6	Ar	NA	GG
3416	2017	2017-10-19	3416	6	URR South	Bendiocarb	Dead	55	2	E7	Ar	NA	GG
3417	2017	2017-10-19	3417	6	URR South	Bendiocarb	Dead	56	2	E8	Ar	NA	GG
3418	2017	2017-10-19	3418	6	URR South	Bendiocarb	Alive	57	2	E9	Ar	NA	GG
3419	2017	2017-10-19	3419	6	URR South	Bendiocarb	Alive	58	2	E10	Ar	NA	Repeat
3421	2017	2017-10-19	3421	6	URR South	Bendiocarb	Dead	59	2	E11	Ar	NA	GG
3424	2017	2017-10-19	3424	7	URR South	Bendiocarb	Dead	61	2	F1	Ar	NA	GG
3427	2017	2017-10-19	3427	7	URR South	Bendiocarb	Dead	62	2	F2	Ar	NA	GG
3428	2017	2017-10-19	3428	7	URR South	Bendiocarb	Dead	63	2	F3	Ar	NA	GG
3432	2017	2017-10-19	3432	7	URR South	Bendiocarb	Dead	64	2	F4	Ar	NA	GG
3433	2017	2017-10-19	3433	7	URR South	Bendiocarb	Dead	65	2	F5	Ar	NA	GG
3434	2017	2017-10-19	3434	7	URR South	Bendiocarb	Dead	66	2	F6	Ar	NA	GG
3642	2017	2017-10-22	3642	10	CRR North	Bendiocarb	Dead	67	2	F7	Ar	NA	GG
3643	2017	2017-10-22	3643	10	CRR North	Bendiocarb	Dead	68	2	F8	Ar	NA	GG
3644	2017	2017-10-22	3644	10	CRR North	Bendiocarb	Dead	69	2	F9	M	NA	GG
3645	2017	2017-10-22	3645	10	CRR North	Bendiocarb	Dead	70	2	F10	Ar	NA	GG
3646	2017	2017-10-22	3646	10	CRR North	Bendiocarb	Dead	71	2	F11	M	NA	GG
3647	2017	2017-10-22	3647	10	CRR North	Bendiocarb	Dead	73	2	G1	M	NA	GG
3648	2017	2017-10-22	3648	10	CRR North	Bendiocarb	Dead	74	2	G2	Ar	NA	GG
3649	2017	2017-10-22	3649	10	CRR North	Bendiocarb	Dead	2	2	A2	M	NA	GG
3650	2017	2017-10-22	3650	10	CRR North	Bendiocarb	Dead	75	2	G3	Ar	NA	GG
3652	2017	2017-10-22	3652	10	CRR North	Bendiocarb	Dead	76	2	G4	Ar	NA	GG
3660	2017	2017-10-22	3660	11	CRR North	Bendiocarb	Dead	77	2	G5	Ar	NA	GG
3752	2017	2017-10-22	3752	12	CRR North	Bendiocarb	Dead	78	2	G6	Ar	NA	GG
3754	2017	2017-10-22	3754	12	CRR North	Bendiocarb	Dead	79	2	G7	Ar	NA	GG
3755	2017	2017-10-22	3755	12	CRR North	Bendiocarb	Dead	80	2	G8	Ar	NA	GG
3756	2017	2017-10-22	3756	12	CRR North	Bendiocarb	Dead	81	2	G9	Ar	NA	GG
3759	2017	2017-10-22	3759	12	CRR North	Bendiocarb	Dead	82	2	G10	Ar	NA	GG
3760	2017	2017-10-22	3760	12	CRR North	Bendiocarb	Alive	83	2	G11	Ar	NA	GG
3761	2017	2017-10-22	3761	12	CRR North	Bendiocarb	Alive	85	2	H1	Ar	NA	GG
3762	2017	2017-10-22	3762	12	CRR North	Bendiocarb	Alive	86	2	H2	Ar	NA	GG
4042	2017	2017-11-08	4042	11	URR South	Bendiocarb	Dead	87	2	H3	Ar	NA	GG
4050	2017	2017-11-08	4050	11	URR South	Bendiocarb	Dead	88	2	H4	Ar	NA	GG
4058	2017	2017-11-08	4058	11	URR South	Bendiocarb	Dead	89	2	H5	Ar	NA	GG
4059	2017	2017-11-08	4059	11	URR South	Bendiocarb	Dead	90	2	H6	Ar	NA	GG
4077	2017	2017-11-08	4077	11	URR South	Bendiocarb	Dead	91	2	H7	Ar	NA	GG
4082	2017	2017-11-08	4082	11	URR South	Bendiocarb	Dead	92	2	H8	Ar	NA	GG
4084	2017	2017-11-08	4084	11	URR South	Bendiocarb	Dead	93	2	H9	Ar	NA	GG
4086	2017	2017-11-08	4086	11	URR South	Bendiocarb	Dead	94	2	H10	Ar	NA	GG
4088	2017	2017-11-08	4088	11	URR South	Bendiocarb	Dead	95	2	H11	MS	NA	GG
4089	2017	2017-11-08	4089	11	URR South	Bendiocarb	Dead	44	2	8	Ar	NA	GG
4153	2017	2017-11-06	4153	14	CRR South	Bendiocarb	Dead	1	2	A1	Ar	NA	GG
4157	2017	2017-11-06	4157	14	CRR South	Bendiocarb	Dead	22	2	B10	Ar	NA	GG
4166	2017	2017-11-06	4166	14	CRR South	Bendiocarb	Dead	2	3	A2	Ar	NA	GG
4167	2017	2017-11-06	4167	14	CRR South	Bendiocarb	Dead	3	3	A3	Ar	NA	GG
4168	2017	2017-11-06	4168	14	CRR South	Bendiocarb	Dead	4	3	A4	Ar	NA	GG
4169	2017	2017-11-06	4169	14	CRR South	Bendiocarb	Dead	5	3	A5	Ar	NA	GG
4171	2017	2017-11-06	4171	14	CRR South	Bendiocarb	Alive	6	3	A6	Ar	NA	Repeat
4232	2017	2017-11-06	4232	15	CRR South	Bendiocarb	Dead	7	3	A7	Ar	NA	GG
4236	2017	2017-11-06	4236	15	CRR South	Bendiocarb	Dead	8	3	A8	Ar	NA	GG
4240	2017	2017-11-06	4240	15	CRR South	Bendiocarb	Dead	9	3	A9	Ar	NA	GG
4246	2017	2017-11-06	4246	15	CRR South	Bendiocarb	Dead	10	3	A10	Ar	NA	GG
4360	2017	2017-11-28	4360	17	CRR South	Bendiocarb	Dead	11	3	A11	Ar	NA	GG
4364	2017	2017-11-28	4364	17	CRR South	Bendiocarb	Dead	13	3	B1	Ar	NA	GG
4366	2017	2017-11-28	4366	17	CRR South	Bendiocarb	Dead	14	3	B2	Ar	NA	Repeat
4368	2017	2017-11-28	4368	17	CRR South	Bendiocarb	Dead	15	3	B3	Ar	NA	GG
4369	2017	2017-11-28	4369	17	CRR South	Bendiocarb	Dead	16	3	B4	Ar	NA	GG
4373	2017	2017-11-28	4373	17	CRR South	Bendiocarb	Dead	17	3	B5	Ar	NA	GG
4449	2017	2017-11-25	4449	18	CRR South	Bendiocarb	Dead	18	3	B6	Ar	NA	GG
4451	2017	2017-11-25	4451	18	CRR South	Bendiocarb	Dead	19	3	B7	Ar	NA	GG
4452	2017	2017-11-25	4452	18	CRR South	Bendiocarb	Dead	20	3	B8	Ar	NA	GG
4455	2017	2017-11-25	4455	18	CRR South	Bendiocarb	Dead	21	3	B9	Ar	NA	Repeat
4457	2017	2017-11-25	4457	18	CRR South	Bendiocarb	Dead	22	3	B10	Ar	NA	GG
4459	2017	2017-11-25	4459	18	CRR South	Bendiocarb	Dead	23	3	B11	Ar	NA	GG
4460	2017	2017-11-25	4460	18	CRR South	Bendiocarb	Dead	25	3	C1	Ar	NA	GG
4461	2017	2017-11-25	4461	18	CRR South	Bendiocarb	Dead	26	3	C2	Ar	NA	GG
4462	2017	2017-11-25	4462	18	CRR South	Bendiocarb	Dead	27	3	C3	Ar	NA	GG
2184	2017	2017-09-17	2184	1	URR South	DDT	Alive	94	1	H10	Ar	NA	GG
2185	2017	2017-09-17	2185	1	URR South	DDT	Alive	95	1	H11	Ar	NA	GG
2185	2017	2017-09-17	2185	1	URR South	DDT	Alive	1	6	A1	Ar	FS	NN
2186	2017	2017-09-17	2186	1	URR South	DDT	Alive	2	6	A2	Ar	LS	NN
2187	2017	2017-09-17	2187	1	URR South	DDT	Alive	3	6	A3	Ar	LL	NN
2188	2017	2017-09-17	2188	1	URR South	DDT	Dead	4	6	A4	Ar	LL	NN
2193	2017	2017-09-17	2193	1	URR South	DDT	Dead	5	6	A5	Ar	LL	NN
2194	2017	2017-09-17	2194	1	URR South	DDT	Dead	6	6	A6	Ar	LL	NN
2199	2017	2017-09-17	2199	1	URR South	DDT	Dead	7	6	A7	Ar	LL	NN
2201	2017	2017-09-17	2201	1	URR South	DDT	Dead	8	6	A8	Ar	LL	NN
2264	2017	2017-09-17	2264	2	URR South	DDT	Alive	9	6	A9	Ar	FS	NN
2265	2017	2017-09-17	2265	2	URR South	DDT	Alive	10	6	A10	Ar	LF	NN
2266	2017	2017-09-17	2266	2	URR South	DDT	Alive	11	6	A11	M	LF	NN
2267	2017	2017-09-17	2267	2	URR South	DDT	Alive	13	6	B1	Ar	LF	NN
2268	2017	2017-09-17	2268	2	URR South	DDT	Alive	14	6	B2	Ar	LS	NN
2271	2017	2017-09-17	2271	2	URR South	DDT	Dead	15	6	B3	Ar	LS	NN
2273	2017	2017-09-17	2273	2	URR South	DDT	Dead	16	6	B4	Ar	LL	NN
2279	2017	2017-09-17	2279	2	URR South	DDT	Dead	17	6	B5	M	LF	NN
2280	2017	2017-09-17	2280	2	URR South	DDT	Dead	18	6	B6	Ar	LL	NN
2344	2017	2017-09-17	2344	3	URR South	DDT	Alive	19	6	B7	Ar	SS	NN
2345	2017	2017-09-17	2345	3	URR South	DDT	Alive	20	6	B8	Ar	LL	NN
2346	2017	2017-09-17	2346	3	URR South	DDT	Alive	21	6	B9	Ar	SS	NN
2347	2017	2017-09-17	2347	3	URR South	DDT	Dead	22	6	B10	Ar	LL	NN
2348	2017	2017-09-17	2348	3	URR South	DDT	Dead	23	6	B11	M	FF	NN
2351	2017	2017-09-17	2351	3	URR South	DDT	Dead	25	6	C1	M	LL	NN
2353	2017	2017-09-17	2353	3	URR South	DDT	Dead	26	6	C2	Ar	LS	NN
2354	2017	2017-09-17	2354	3	URR South	DDT	Dead	27	6	C3	Ar	LF	NN
2356	2017	2017-09-17	2356	3	URR South	DDT	Dead	28	6	C4	Ar	LS	NN
2359	2017	2017-09-17	2359	3	URR South	DDT	Dead	29	6	C5	Ar	LS	NN
2361	2017	2017-09-17	2361	3	URR South	DDT	Dead	30	6	C6	Ar	LL	NN
2362	2017	2017-09-17	2362	3	URR South	DDT	Dead	31	6	C7	Ar	LL	NN
2424	2017	2017-10-04	2424	4	URR South	DDT	Alive	32	6	C8	Ar	SS	NN
2425	2017	2017-10-04	2425	4	URR South	DDT	Alive	33	6	C9	Ar	NA	NN
2426	2017	2017-10-04	2426	4	URR South	DDT	Alive	34	6	C10	Ar	NA	NN
2427	2017	2017-10-04	2427	4	URR South	DDT	Alive	35	6	C11	Ar	LF	NN
2428	2017	2017-10-04	2428	4	URR South	DDT	Alive	37	6	1	Ar	LS	NN
2429	2017	2017-10-04	2429	4	URR South	DDT	Alive	38	6	2	Ar	LF	NN
2430	2017	2017-10-04	2430	4	URR South	DDT	Alive	39	6	3	Ar	LS	NN
2431	2017	2017-10-04	2431	4	URR South	DDT	Alive	40	6	4	MS	FF	NN
2432	2017	2017-10-04	2432	4	URR South	DDT	Alive	41	6	5	Ar	LS	NN
2433	2017	2017-10-04	2433	4	URR South	DDT	Alive	42	6	6	Ar	LF	NN
2434	2017	2017-10-04	2434	4	URR South	DDT	Alive	43	6	7	Ar	LL	NN
2435	2017	2017-10-04	2435	4	URR South	DDT	Alive	44	6	8	Ar	SS	NN
2436	2017	2017-10-04	2436	4	URR South	DDT	Alive	45	6	9	Ar	LS	NN
2437	2017	2017-10-04	2437	4	URR South	DDT	Dead	46	6	10	Ar	LL	NN
2504	2017	2017-10-04	2504	5	URR South	DDT	Alive	47	6	11	Ar	SS	NN
2505	2017	2017-10-04	2505	5	URR South	DDT	Alive	49	6	E1	Ar	LF	NN
2506	2017	2017-10-04	2506	5	URR South	DDT	Alive	50	6	E2	MS	FF	NN
2507	2017	2017-10-04	2507	5	URR South	DDT	Dead	51	6	E3	Ar	LS	NN
2510	2017	2017-10-04	2510	5	URR South	DDT	Dead	52	6	E4	Ar	LF	NN
2513	2017	2017-10-04	2513	5	URR South	DDT	Dead	53	6	E5	Ar	LL	NN
2519	2017	2017-10-04	2519	5	URR South	DDT	Dead	54	6	E6	Ar	SS	NN
2520	2017	2017-10-04	2520	5	URR South	DDT	Dead	55	6	E7	Ar	LL	NN
2523	2017	2017-10-04	2523	5	URR South	DDT	Dead	56	6	E8	Ar	LL	NN
2602	2017	2017-09-22	2602	1	KMC	DDT	Dead	57	6	E9	MS	LF	NN
2603	2017	2017-09-22	2603	1	KMC	DDT	Dead	58	6	E10	Ar	LL	NN
2606	2017	2017-09-22	2606	1	KMC	DDT	Alive	59	6	E11	Ar	SS	NN
2608	2017	2017-09-22	2608	1	KMC	DDT	Alive	61	6	F1	Ar	SS	NN
2609	2017	2017-09-22	2609	1	KMC	DDT	Alive	62	6	F2	M	LL	NN
2610	2017	2017-09-22	2610	1	KMC	DDT	Alive	63	6	F3	Ar	LL	NN
2611	2017	2017-09-22	2611	1	KMC	DDT	Alive	64	6	F4	Ar	LL	NN
2612	2017	2017-09-22	2612	1	KMC	DDT	Alive	65	6	F5	Ar	LL	NN
2613	2017	2017-09-22	2613	1	KMC	DDT	Alive	66	6	F6	Ar	LS	NN
2614	2017	2017-09-22	2614	1	KMC	DDT	Alive	67	6	F7	Ar	LL	NN
2615	2017	2017-09-22	2615	1	KMC	DDT	Alive	68	6	F8	Ar	SS	NN
2616	2017	2017-09-22	2616	1	KMC	DDT	Alive	69	6	F9	Ar	LS	NN
2617	2017	2017-09-22	2617	1	KMC	DDT	Alive	70	6	F10	Ar	FS	NN
2618	2017	2017-09-22	2618	1	KMC	DDT	Alive	71	6	F11	Ar	FS	NN
2619	2017	2017-09-22	2619	1	KMC	DDT	Alive	73	6	G1	Ar	FS	NN
2620	2017	2017-09-22	2620	1	KMC	DDT	Alive	74	6	G2	Ar	FS	NN
2621	2017	2017-09-22	2621	1	KMC	DDT	Alive	75	6	G3	Ar	FF	NN
2642	2017	2017-09-22	2642	1	NBR	DDT	Dead	76	6	G4	Ar	LS	NN
2644	2017	2017-09-22	2644	1	NBR	DDT	Dead	77	6	G5	Ar	LL	NN
2645	2017	2017-09-22	2645	1	NBR	DDT	Dead	78	6	G6	Ar	LS	NN
2648	2017	2017-09-22	2648	1	NBR	DDT	Dead	79	6	G7	Ar	LL	NN
2649	2017	2017-09-22	2649	1	NBR	DDT	Dead	80	6	G8	Ar	LL	NN
2650	2017	2017-09-22	2650	1	NBR	DDT	Dead	81	6	G9	Ar	LL	NN
2651	2017	2017-09-22	2651	1	NBR	DDT	Alive	82	6	G10	M	LL	NN
2652	2017	2017-09-22	2652	1	NBR	DDT	Alive	83	6	G11	M	LL	NN
2653	2017	2017-09-22	2653	1	NBR	DDT	Alive	85	6	H1	Ar	NA	NN
2654	2017	2017-09-22	2654	1	NBR	DDT	Alive	86	6	H2	Ar	LS	NN
2655	2017	2017-09-22	2655	1	NBR	DDT	Alive	87	6	H3	Ar	LL	NN
2656	2017	2017-09-22	2656	1	NBR	DDT	Alive	88	6	H4	Ar	LS	NN
2657	2017	2017-09-22	2657	1	NBR	DDT	Alive	89	6	H5	Ar	LS	NN
2658	2017	2017-09-22	2658	1	NBR	DDT	Alive	90	6	H6	M	LL	NN
2659	2017	2017-09-22	2659	1	NBR	DDT	Alive	91	6	H7	M	LL	NN
2660	2017	2017-09-22	2660	1	NBR	DDT	Alive	92	6	H8	Ar	LL	NN
2661	2017	2017-09-22	2661	1	NBR	DDT	Alive	93	6	H9	Ar	LF	NN
2783	2017	2017-10-05	2783	3	URR South	DDT	Dead	94	6	H10	Ar	SS	NN
2784	2017	2017-10-05	2784	3	URR South	DDT	Dead	95	6	H11	Ar	LF	NN
2786	2017	2017-10-05	2786	3	URR South	DDT	Dead	1	7	A1	Ar	SS	NN
2787	2017	2017-10-05	2787	3	URR South	DDT	Dead	2	7	A2	Ar	LF	NN
2789	2017	2017-10-05	2789	3	URR South	DDT	Dead	3	7	A3	Ar	LL	NN
2794	2017	2017-10-05	2794	3	URR South	DDT	Alive	4	7	A4	Ar	LL	NN
2795	2017	2017-10-05	2795	3	URR South	DDT	Alive	5	7	A5	Ar	SS	NN
2796	2017	2017-10-05	2796	3	URR South	DDT	Alive	6	7	A6	Ar	SS	NN
2797	2017	2017-10-05	2797	3	URR South	DDT	Alive	7	7	A7	Ar	SS	NN
2798	2017	2017-10-05	2798	3	URR South	DDT	Alive	8	7	A8	Ar	LL	NN
2799	2017	2017-10-05	2799	3	URR South	DDT	Alive	9	7	A9	Ar	LL	NN
2800	2017	2017-10-05	2800	3	URR South	DDT	Alive	10	7	A10	Ar	SS	NN
2801	2017	2017-10-05	2801	3	URR South	DDT	Alive	11	7	A11	Ar	FS	NN
2802	2017	2017-10-05	2802	3	URR South	DDT	Alive	13	7	B1	Ar	SS	NN
2844	2017	2017-10-05	2844	4	URR South	DDT	Dead	14	7	B2	Ar	LL	NN
2846	2017	2017-10-05	2846	4	URR South	DDT	Dead	15	7	B3	Ar	LL	NN
2848	2017	2017-10-05	2848	4	URR South	DDT	Dead	16	7	B4	Ar	LS	NN
2850	2017	2017-10-05	2850	4	URR South	DDT	Dead	17	7	B5	Ar	LL	NN
2852	2017	2017-10-05	2852	4	URR South	DDT	Dead	18	7	B6	Ar	LL	NN
2853	2017	2017-10-05	2853	4	URR South	DDT	Dead	19	7	B7	Ar	LL	NN
2857	2017	2017-10-05	2857	4	URR South	DDT	Dead	20	7	B8	Ar	LL	NN
2858	2017	2017-10-05	2858	4	URR South	DDT	Dead	21	7	B9	Ar	LL	NN
2859	2017	2017-10-05	2859	4	URR South	DDT	Dead	22	7	B10	Ar	LL	NN
2861	2017	2017-10-05	2861	4	URR South	DDT	Alive	23	7	B11	Ar	LL	NN
2862	2017	2017-10-05	2862	4	URR South	DDT	Alive	25	7	C1	Ar	LS	NN
2964	2017	2017-10-09	2964	5	CRR South	DDT	Dead	26	7	C2	Ar	LL	NN
2966	2017	2017-10-09	2966	5	CRR South	DDT	Dead	27	7	C3	Ar	LF	NN
2967	2017	2017-10-09	2967	5	CRR South	DDT	Dead	28	7	C4	Ar	LL	NN
2968	2017	2017-10-09	2968	5	CRR South	DDT	Dead	29	7	C5	Ar	LS	NN
2970	2017	2017-10-09	2970	5	CRR South	DDT	Dead	30	7	C6	Ar	LL	NN
2971	2017	2017-10-09	2971	5	CRR South	DDT	Dead	31	7	C7	Ar	LL	NN
2972	2017	2017-10-09	2972	5	CRR South	DDT	Dead	32	7	C8	Ar	LL	NN
2973	2017	2017-10-09	2973	5	CRR South	DDT	Dead	33	7	C9	Ar	LS	NN
2975	2017	2017-10-09	2975	5	CRR South	DDT	Dead	34	7	C10	Ar	LL	NN
2977	2017	2017-10-09	2977	5	CRR South	DDT	Dead	35	7	C11	Ar	LL	NN
2982	2017	2017-10-09	2982	5	CRR South	DDT	Dead	37	7	1	Ar	LL	NN
3102	2017	2017-10-09	3102	7	URR South	DDT	Dead	38	7	2	Ar	FS	NN
3105	2017	2017-10-09	3105	7	URR South	DDT	Dead	39	7	3	Ar	SS	NN
3107	2017	2017-10-09	3107	7	URR South	DDT	Dead	40	7	4	Ar	FF	NN
3108	2017	2017-10-09	3108	7	URR South	DDT	Dead	41	7	5	Ar	FS	NN
3110	2017	2017-10-09	3110	7	URR South	DDT	Dead	42	7	6	Ar	FS	NN
3111	2017	2017-10-09	3111	7	URR South	DDT	Dead	43	7	7	Ar	SS	NN
3115	2017	2017-10-09	3115	7	URR South	DDT	Dead	44	7	8	Ar	SS	NN
3116	2017	2017-10-09	3116	7	URR South	DDT	Dead	45	7	9	Ar	SS	NN
3121	2017	2017-10-09	3121	7	URR South	DDT	Alive	46	7	10	Ar	SS	NN
3122	2017	2017-10-09	3122	7	URR South	DDT	Alive	47	7	11	Ar	FF	NN
3184	2017	2017-10-16	3184	8	URR South	DDT	Dead	49	7	E1	Ar	LS	NN
3186	2017	2017-10-16	3186	8	URR South	DDT	Dead	50	7	E2	Ar	LS	NN
3187	2017	2017-10-16	3187	8	URR South	DDT	Dead	51	7	E3	Ar	LS	NN
3190	2017	2017-10-16	3190	8	URR South	DDT	Dead	52	7	E4	Ar	LL	NN
3191	2017	2017-10-16	3191	8	URR South	DDT	Dead	53	7	E5	Ar	LL	NN
3197	2017	2017-10-16	3197	8	URR South	DDT	Dead	54	7	E6	Ar	LS	NN
3198	2017	2017-10-16	3198	8	URR South	DDT	Dead	55	7	E7	Ar	LL	NN
3202	2017	2017-10-16	3202	8	URR South	DDT	Alive	56	7	E8	Ar	LL	NN
3224	2017	2017-10-16	3224	8	CRR South	DDT	Dead	57	7	E9	Ar	LL	NN
3225	2017	2017-10-16	3225	8	CRR South	DDT	Dead	58	7	E10	Ar	LL	NN
3227	2017	2017-10-16	3227	8	CRR South	DDT	Dead	59	7	E11	Ar	SS	NN
3228	2017	2017-10-16	3228	8	CRR South	DDT	Dead	61	7	F1	Ar	LL	NN
3232	2017	2017-10-16	3232	9	CRR South	DDT	Dead	62	7	F2	Ar	LL	NN
3233	2017	2017-10-16	3233	9	CRR South	DDT	Dead	63	7	F3	Ar	LF	NN
3234	2017	2017-10-16	3234	9	CRR South	DDT	Dead	64	7	F4	Ar	LL	NN
3237	2017	2017-10-16	3237	9	CRR South	DDT	Dead	65	7	F5	Ar	LL	NN
3241	2017	2017-10-16	3241	9	CRR South	DDT	Alive	66	7	F6	Ar	LL	NN
3242	2017	2017-10-16	3242	9	CRR South	DDT	Alive	67	7	F7	Ar	LL	NN
3304	2017	2017-10-16	3304	9	CRR South	DDT	Dead	68	7	F8	Ar	LS	NN
3310	2017	2017-10-16	3310	9	CRR South	DDT	Dead	69	7	F9	Ar	LL	NN
3320	2017	2017-10-22	3320	10	CRR South	DDT	Alive	73	7	G1	Ar	LS	NN
3502	2017	2017-10-24	3502	8	URR South	DDT	Alive	74	7	G2	Ar	LS	NN
3503	2017	2017-10-24	3503	8	URR South	DDT	Alive	75	7	G3	Ar	LL	NN
3504	2017	2017-10-24	3504	8	URR South	DDT	Alive	76	7	G4	Ar	FS	NN
3505	2017	2017-10-24	3505	8	URR South	DDT	Alive	77	7	G5	Ar	FS	NN
3506	2017	2017-10-24	3506	8	URR South	DDT	Dead	78	7	G6	Ar	LF	NN
3537	2017	2017-10-24	3537	8	URR South	DDT	Dead	1	8	A1	Ar	LS	NN
3541	2017	2017-10-24	3541	8	URR South	DDT	Dead	2	8	A2	Ar	LF	NN
3562	2017	2017-10-24	3562	8	URR South	DDT	Alive	3	8	A3	Ar	FS	NN
3563	2017	2017-10-24	3563	8	URR South	DDT	Alive	4	8	A4	Ar	SS	NN
3564	2017	2017-10-24	3564	8	URR South	DDT	Alive	5	8	A5	Ar	SS	NN
3565	2017	2017-10-24	3565	8	URR South	DDT	Alive	6	8	A6	Ar	FS	NN
3566	2017	2017-10-24	3566	8	URR South	DDT	Alive	7	8	A7	Ar	LS	NN
3567	2017	2017-10-24	3567	8	URR South	DDT	Alive	8	8	A8	Ar	FS	NN
3568	2017	2017-10-24	3568	8	URR South	DDT	Alive	9	8	A9	Ar	SS	NN
3569	2017	2017-10-24	3569	8	URR South	DDT	Dead	10	8	A10	Ar	LS	NN
3573	2017	2017-10-24	3573	8	URR South	DDT	Dead	11	8	A11	Ar	SS	NN
3574	2017	2017-10-24	3574	8	URR South	DDT	Dead	13	8	B1	Ar	LS	NN
3575	2017	2017-10-24	3575	8	URR South	DDT	Dead	14	8	B2	Ar	LS	NN
3576	2017	2017-10-24	3576	8	URR South	DDT	Dead	15	8	B3	Ar	LF	NN
3578	2017	2017-10-24	3578	8	URR South	DDT	Dead	16	8	B4	Ar	LL	NN
3579	2017	2017-10-24	3579	8	URR South	DDT	Dead	17	8	B5	Ar	LF	NN
3580	2017	2017-10-24	3580	8	URR South	DDT	Dead	18	8	B6	Ar	SS	NN
3581	2017	2017-10-24	3581	8	URR South	DDT	Dead	19	8	B7	Ar	LL	NN
3622	2017	2017-10-22	3622	10	CRR North	DDT	Dead	20	8	B8	Ar	LL	NN
3624	2017	2017-10-22	3624	10	CRR North	DDT	Dead	21	8	B9	Ar	LS	NN
3626	2017	2017-10-22	3626	10	CRR North	DDT	Dead	22	8	B10	Ar	LS	NN
3627	2017	2017-10-22	3627	10	CRR North	DDT	Dead	23	8	B11	Ar	LL	NN
3628	2017	2017-10-22	3628	10	CRR North	DDT	Dead	25	8	C1	Ar	LF	NN
3629	2017	2017-10-22	3629	10	CRR North	DDT	Dead	26	8	C2	Ar	LS	NN
3634	2017	2017-10-22	3634	10	CRR North	DDT	Dead	27	8	C3	Ar	LS	NN
3635	2017	2017-10-22	3635	10	CRR North	DDT	Dead	28	8	C4	Ar	LF	NN
3636	2017	2017-10-22	3636	10	CRR North	DDT	Dead	29	8	C5	Ar	LL	NN
3638	2017	2017-10-22	3638	10	CRR North	DDT	Dead	30	8	C6	Ar	LL	NN
3639	2017	2017-10-22	3639	10	CRR North	DDT	Alive	31	8	C7	Ar	FS	NN
3640	2017	2017-10-22	3640	10	CRR North	DDT	Alive	32	8	C8	Ar	FS	NN
3641	2017	2017-10-22	3641	10	CRR North	DDT	Alive	33	8	C9	Ar	FS	NN
3764	2017	2017-10-22	3764	12	NBR	DDT	Dead	34	8	C10	Ar	LS	NN
3770	2017	2017-10-22	3770	12	NBR	DDT	Dead	35	8	C11	Ar	FS	NN
3774	2017	2017-10-22	3774	12	NBR	DDT	Dead	37	8	1	Ar	LL	NN
3775	2017	2017-10-22	3775	12	NBR	DDT	Dead	38	8	2	Ar	FF	NN
3777	2017	2017-10-22	3777	12	NBR	DDT	Alive	39	8	3	Ar	LL	NN
3778	2017	2017-10-22	3778	12	NBR	DDT	Alive	40	8	4	Ar	LL	NN
3779	2017	2017-10-22	3779	12	NBR	DDT	Alive	41	8	5	Ar	LL	NN
3780	2017	2017-10-22	3780	12	NBR	DDT	Alive	42	8	6	Ar	LF	NN
3781	2017	2017-10-22	3781	12	NBR	DDT	Alive	43	8	7	Ar	SS	NN
3782	2017	2017-10-22	3782	12	NBR	DDT	Alive	44	8	8	Ar	FS	NN
3865	2017	2017-11-01	3865	13	CRR North	DDT	Dead	45	8	9	Ar	LS	NN
3866	2017	2017-11-01	3866	13	CRR North	DDT	Dead	46	8	10	Ar	LS	NN
3869	2017	2017-11-01	3869	13	CRR North	DDT	Dead	47	8	11	Ar	LL	NN
3871	2017	2017-11-01	3871	13	CRR North	DDT	Dead	49	8	E1	Ar	LL	NN
3877	2017	2017-11-01	3877	13	CRR North	DDT	Dead	50	8	E2	Ar	LL	NN
3881	2017	2017-11-01	3881	13	CRR North	DDT	Alive	51	8	E3	Ar	LS	NN
3882	2017	2017-11-01	3882	13	CRR North	DDT	Alive	52	8	E4	Ar	LL	NN
3883	2017	2017-11-01	3883	13	CRR North	DDT	Dead	53	8	E5	Ar	LL	NN
3884	2017	2017-11-01	3884	13	CRR North	DDT	Dead	54	8	E6	Ar	LS	NN
3886	2017	2017-11-01	3886	13	CRR North	DDT	Dead	55	8	E7	Ar	LF	NN
3887	2017	2017-11-01	3887	13	CRR North	DDT	Dead	56	8	E8	Ar	LL	NN
3889	2017	2017-11-01	3889	13	CRR North	DDT	Dead	57	8	E9	Ar	LL	NN
3891	2017	2017-11-01	3891	13	CRR North	DDT	Dead	58	8	E10	Ar	LL	NN
3895	2017	2017-11-01	3895	13	CRR North	DDT	Dead	59	8	E11	Ar	LL	NN
3896	2017	2017-11-01	3896	14	CRR North	DDT	Dead	61	8	F1	Ar	FS	NN
4111	2017	2017-11-06	4111	14	CRR North	DDT	Alive	63	8	F3	Ar	LL	NN
4172	2017	2017-11-06	4172	14	CRR South	DDT	Dead	64	8	F4	Ar	LL	NN
4174	2017	2017-11-06	4174	14	CRR South	DDT	Dead	65	8	F5	Ar	LL	NN
4180	2017	2017-11-06	4180	14	CRR South	DDT	Dead	66	8	F6	Ar	LL	NN
4183	2017	2017-11-06	4183	14	CRR South	DDT	Dead	67	8	F7	Ar	LS	NN
4185	2017	2017-11-06	4185	14	CRR South	DDT	Alive	68	8	F8	Ar	SS	NN
4186	2017	2017-11-06	4186	14	CRR South	DDT	Alive	69	8	F9	Ar	SS	NN
4187	2017	2017-11-06	4187	15	CRR South	DDT	Alive	70	8	F10	Ar	FS	NN
4188	2017	2017-11-06	4188	15	CRR South	DDT	Alive	71	8	F11	Ar	LS	NN
4189	2017	2017-11-06	4189	15	CRR South	DDT	Alive	73	8	G1	Ar	LL	NN
4190	2017	2017-11-06	4190	15	CRR South	DDT	Alive	74	8	G2	Ar	LL	NN
4191	2017	2017-11-06	4191	15	CRR South	DDT	Alive	75	8	G3	Ar	LL	NN
4283	2017	2017-11-20	4283	16	CRR South	DDT	Dead	76	8	G4	Ar	LL	NN
4286	2017	2017-11-20	4286	16	CRR South	DDT	Dead	77	8	G5	Ar	LL	NN
4287	2017	2017-11-20	4287	16	CRR South	DDT	Dead	78	8	G6	Ar	LS	NN
4288	2017	2017-11-20	4288	16	CRR South	DDT	Dead	79	8	G7	Ar	LL	NN
4290	2017	2017-11-20	4290	16	CRR South	DDT	Alive	80	8	G8	Ar	LL	NN
4291	2017	2017-11-20	4291	16	CRR South	DDT	Alive	81	8	G9	Ar	LL	NN
4322	2017	2017-11-20	4322	16	CRR South	DDT	Dead	82	8	G10	Ar	LS	NN
4324	2017	2017-11-20	4324	16	CRR South	DDT	Dead	83	8	G11	Ar	LS	NN
4327	2017	2017-11-20	4327	16	CRR South	DDT	Dead	85	8	H1	Ar	NA	NN
4333	2017	2017-11-20	4333	16	CRR South	DDT	Dead	86	8	H2	Ar	LL	NN
4334	2017	2017-11-20	4334	16	CRR South	DDT	Dead	87	8	H3	Ar	LF	NN
4336	2017	2017-11-20	4336	16	CRR South	DDT	Alive	88	8	H4	Ar	LL	NN
4420	2017	2017-11-28	4420	17	CRR South	DDT	Dead	89	8	H5	Ar	LL	NN
4421	2017	2017-11-28	4421	17	CRR South	DDT	Dead	90	8	H6	Ar	LF	NN
4422	2017	2017-11-28	4422	17	CRR South	DDT	Dead	91	8	H7	Ar	LS	NN
4424	2017	2017-11-28	4424	17	CRR South	DDT	Dead	92	8	H8	Ar	LL	NN
4429	2017	2017-11-25	4429	17	CRR South	DDT	Dead	93	8	H9	Ar	LL	NN
4430	2017	2017-11-25	4430	18	CRR South	DDT	Dead	94	8	H10	Ar	LL	NN
4433	2017	2017-11-25	4433	18	CRR South	DDT	Alive	95	8	H11	Ar	SS	NN
2243	2017	2017-09-17	2243	1	URR South	Deltamethrin	Alive	1	9	A1	Ar	NA	NN
2244	2017	2017-09-17	2244	1	URR South	Deltamethrin	Alive	2	9	A2	M	FF	NN
2245	2017	2017-09-17	2245	1	URR South	Deltamethrin	Alive	3	9	A3	Ar	LL	NN
2246	2017	2017-09-17	2246	1	URR South	Deltamethrin	Alive	4	9	A4	Ar	LL	NN
2254	2017	2017-09-17	2254	1	URR South	Deltamethrin	Dead	5	9	A5	Ar	LS	NN
2255	2017	2017-09-17	2255	1	URR South	Deltamethrin	Dead	6	9	A6	M	LL	NN
2256	2017	2017-09-17	2256	1	URR South	Deltamethrin	Dead	7	9	A7	Ar	LL	NN
2258	2017	2017-09-17	2258	1	URR South	Deltamethrin	Dead	8	9	A8	Ar	LL	NN
2260	2017	2017-09-17	2260	1	URR South	Deltamethrin	Dead	9	9	A9	M	LF	NN
2261	2017	2017-09-17	2261	1	URR South	Deltamethrin	Dead	10	9	A10	Ar	LL	NN
2262	2017	2017-09-17	2262	1	URR South	Deltamethrin	Dead	11	9	A11	Ar	LL	NN
2263	2017	2017-09-17	2263	1	URR South	Deltamethrin	Dead	13	9	B1	M	LF	NN
2324	2017	2017-09-17	2324	2	URR South	Deltamethrin	Alive	14	9	B2	Ar	LL	NN
2325	2017	2017-09-17	2325	2	URR South	Deltamethrin	Alive	15	9	B3	Ar	LS	NN
2326	2017	2017-09-17	2326	2	URR South	Deltamethrin	Alive	16	9	B4	M	LL	NN
2329	2017	2017-09-17	2329	2	URR South	Deltamethrin	Dead	17	9	B5	Ar	LS	NN
2332	2017	2017-09-17	2332	2	URR South	Deltamethrin	Dead	18	9	B6	Ar	LL	NN
2335	2017	2017-09-17	2335	2	URR South	Deltamethrin	Dead	19	9	B7	Ar	LS	NN
2339	2017	2017-09-17	2339	2	URR South	Deltamethrin	Dead	20	9	B8	M	LL	NN
2404	2017	2017-09-17	2404	3	URR South	Deltamethrin	Alive	21	9	B9	Ar	LS	NN
2405	2017	2017-09-17	2405	3	URR South	Deltamethrin	Alive	22	9	B10	Ar	LL	NN
2406	2017	2017-09-17	2406	3	URR South	Deltamethrin	Alive	23	9	B11	Ar	LL	NN
2411	2017	2017-09-17	2411	3	URR South	Deltamethrin	Dead	25	9	C1	Ar	NA	NN
2416	2017	2017-09-17	2416	3	URR South	Deltamethrin	Dead	26	9	C2	Ar	LS	NN
2420	2017	2017-09-17	2420	3	URR South	Deltamethrin	Dead	27	9	C3	Ar	LL	NN
2423	2017	2017-09-17	2423	3	URR South	Deltamethrin	Dead	28	9	C4	Ar	NA	NN
2747	2017	2017-10-05	2747	3	CRR South	Deltamethrin	Dead	29	9	C5	Ar	LS	NN
2748	2017	2017-10-05	2748	3	CRR South	Deltamethrin	Dead	30	9	C6	Ar	LL	NN
2753	2017	2017-10-05	2753	3	CRR South	Deltamethrin	Dead	31	9	C7	Ar	LL	NN
2755	2017	2017-10-05	2755	3	CRR South	Deltamethrin	Dead	32	9	C8	Ar	LL	NN
2756	2017	2017-10-05	2756	3	CRR South	Deltamethrin	Dead	33	9	C9	Ar	LL	NN
2761	2017	2017-10-05	2761	3	CRR South	Deltamethrin	Dead	34	9	C10	Ar	LL	NN
2804	2017	2017-10-05	2804	3	NBR	Deltamethrin	Dead	35	9	C11	Ar	FS	NN
2805	2017	2017-10-05	2805	3	NBR	Deltamethrin	Dead	37	9	1	Ar	SS	NN
2807	2017	2017-10-05	2807	3	NBR	Deltamethrin	Dead	38	9	2	MS	LL	NN
2808	2017	2017-10-05	2808	3	NBR	Deltamethrin	Dead	39	9	3	Ar	SS	NN
2809	2017	2017-10-05	2809	3	NBR	Deltamethrin	Dead	40	9	4	MS	LF	NN
2811	2017	2017-10-05	2811	3	NBR	Deltamethrin	Dead	41	9	5	Ar	SS	NN
2814	2017	2017-10-05	2814	3	NBR	Deltamethrin	Dead	42	9	6	Ar	LS	NN
2818	2017	2017-10-05	2818	3	NBR	Deltamethrin	Dead	43	9	7	Ar	FS	NN
2820	2017	2017-10-05	2820	3	NBR	Deltamethrin	Dead	44	9	8	Ar	LL	NN
3247	2017	2017-10-16	3247	9	CRR South	Deltamethrin	Dead	45	9	9	Ar	LL	NN
3248	2017	2017-10-16	3248	9	CRR South	Deltamethrin	Dead	46	9	10	Ar	LL	NN
3249	2017	2017-10-16	3249	9	CRR South	Deltamethrin	Dead	47	9	11	Ar	LL	NN
3250	2017	2017-10-16	3250	9	CRR South	Deltamethrin	Dead	49	9	E1	Ar	LS	NN
3253	2017	2017-10-16	3253	9	CRR South	Deltamethrin	Dead	50	9	E2	Ar	LL	NN
3254	2017	2017-10-16	3254	9	CRR South	Deltamethrin	Dead	51	9	E3	M	LL	NN
3255	2017	2017-10-16	3255	9	CRR South	Deltamethrin	Dead	52	9	E4	Ar	LL	NN
3256	2017	2017-10-16	3256	9	CRR South	Deltamethrin	Dead	53	9	E5	Ar	LL	NN
3260	2017	2017-10-16	3260	9	CRR South	Deltamethrin	Dead	54	9	E6	Ar	LL	NN
3261	2017	2017-10-16	3261	9	CRR South	Deltamethrin	Dead	55	9	E7	Ar	LS	NN
3262	2017	2017-10-16	3262	9	CRR South	Deltamethrin	Alive	56	9	E8	Ar	LL	NN
3438	2017	2017-10-19	3438	7	URR South	Deltamethrin	Dead	57	9	E9	Ar	LL	NN
3440	2017	2017-10-19	3440	7	URR South	Deltamethrin	Dead	58	9	E10	Ar	LS	NN
3441	2017	2017-10-19	3441	7	URR South	Deltamethrin	Dead	59	9	E11	Ar	LS	NN
3448	2017	2017-10-19	3448	7	URR South	Deltamethrin	Dead	61	9	F1	Ar	LL	NN
3451	2017	2017-10-19	3451	7	URR South	Deltamethrin	Dead	62	9	F2	Ar	FF	NN
3452	2017	2017-10-19	3452	7	URR South	Deltamethrin	Dead	63	9	F3	Ar	LS	NN
3455	2017	2017-10-19	3455	7	URR South	Deltamethrin	Dead	64	9	F4	Ar	LL	NN
3456	2017	2017-10-19	3456	7	URR South	Deltamethrin	Dead	65	9	F5	Ar	LF	NN
3665	2017	2017-10-22	3665	11	CRR North	Deltamethrin	Dead	66	9	F6	Ar	LS	NN
3666	2017	2017-10-22	3666	11	CRR North	Deltamethrin	Dead	67	9	F7	Ar	LS	NN
3667	2017	2017-10-22	3667	11	CRR North	Deltamethrin	Dead	68	9	F8	Ar	LS	NN
3674	2017	2017-10-22	3674	11	CRR North	Deltamethrin	Dead	69	9	F9	Ar	LL	NN
3675	2017	2017-10-22	3675	11	CRR North	Deltamethrin	Dead	70	9	F10	Ar	LL	NN
3680	2017	2017-10-22	3680	11	CRR North	Deltamethrin	Dead	71	9	F11	Ar	LS	NN
3681	2017	2017-10-22	3681	11	CRR North	Deltamethrin	Dead	73	9	G1	Ar	LL	NN
3682	2017	2017-10-22	3682	11	CRR North	Deltamethrin	Dead	74	9	G2	Ar	LS	NN
3683	2017	2017-10-22	3683	11	CRR North	Deltamethrin	Dead	75	9	G3	M	LL	NN
3723	2017	2017-10-22	3723	11	CRR North	Deltamethrin	Dead	76	9	G4	M	LL	NN
3725	2017	2017-10-22	3725	11	CRR North	Deltamethrin	Dead	77	9	G5	Ar	LS	NN
3730	2017	2017-10-22	3730	11	CRR North	Deltamethrin	Dead	78	9	G6	Ar	LL	NN
3731	2017	2017-10-22	3731	11	CRR North	Deltamethrin	Dead	79	9	G7	Ar	LL	NN
3732	2017	2017-10-22	3732	11	CRR North	Deltamethrin	Dead	80	9	G8	Ar	LL	NN
3733	2017	2017-10-22	3733	11	CRR North	Deltamethrin	Dead	81	9	G9	Ar	LL	NN
3734	2017	2017-10-22	3734	12	CRR North	Deltamethrin	Dead	82	9	G10	Ar	FS	NN
3738	2017	2017-10-22	3738	12	CRR North	Deltamethrin	Dead	83	9	G11	Ar	LS	NN
3739	2017	2017-10-22	3739	12	CRR North	Deltamethrin	Dead	85	9	H1	Ar	FS	NN
3740	2017	2017-10-22	3740	12	CRR North	Deltamethrin	Dead	86	9	H2	Ar	NA	NN
3742	2017	2017-10-22	3742	12	CRR North	Deltamethrin	Alive	87	9	H3	Ar	LL	NN
3960	2017	2017-11-06	3960	10	URR South	Deltamethrin	Alive	88	9	H4	Ar	SS	NN
3964	2017	2017-11-06	3964	10	URR South	Deltamethrin	Dead	89	9	H5	Ar	LS	NN
3969	2017	2017-11-06	3969	10	URR South	Deltamethrin	Dead	90	9	H6	Ar	LS	NN
3970	2017	2017-11-06	3970	10	URR South	Deltamethrin	Dead	91	9	H7	MS	FF	NN
3971	2017	2017-11-06	3971	10	URR South	Deltamethrin	Dead	92	9	H8	Ar	LF	NN
3973	2017	2017-11-06	3973	10	URR South	Deltamethrin	Dead	93	9	H9	Ar	SS	NN
3974	2017	2017-11-06	3974	10	URR South	Deltamethrin	Dead	94	9	H10	Ar	NA	NN
3976	2017	2017-11-06	3976	10	URR South	Deltamethrin	Dead	95	9	H11	Ar	NA	NN
3978	2017	2017-11-06	3978	10	URR South	Deltamethrin	Dead	1	10	A1	Ar	LF	NN
3980	2017	2017-11-06	3980	10	URR South	Deltamethrin	Alive	3	10	A3	Ar	SS	NN
3981	2017	2017-11-06	3981	10	URR South	Deltamethrin	Alive	4	10	A4	Ar	SS	NN
3982	2017	2017-11-06	3982	10	URR South	Deltamethrin	Alive	5	10	A5	Ar	SS	NN
3988	2017	2017-11-06	3988	10	URR South	Deltamethrin	Dead	9	10	A9	Ar	NA	NN
3989	2017	2017-11-06	3989	10	URR South	Deltamethrin	Dead	10	10	A10	Ar	LF	NN
3995	2017	2017-11-06	3995	10	URR South	Deltamethrin	Dead	11	10	A11	Ar	NA	NN
3996	2017	2017-11-06	3996	10	URR South	Deltamethrin	Dead	13	10	B1	Ar	LL	NN
3998	2017	2017-11-06	3998	10	URR South	Deltamethrin	Dead	14	10	B2	Ar	LS	NN
4020	2017	2017-11-08	4020	10	URR South	Deltamethrin	Dead	15	10	B3	Ar	LF	NN
4023	2017	2017-11-08	4023	10	URR South	Deltamethrin	Dead	16	10	B4	Ar	LF	NN
4024	2017	2017-11-08	4024	10	URR South	Deltamethrin	Dead	17	10	B5	Ar	LL	NN
4025	2017	2017-11-08	4025	10	URR South	Deltamethrin	Dead	18	10	B6	Ar	NA	NN
4027	2017	2017-11-08	4027	10	URR South	Deltamethrin	Dead	19	10	B7	Ar	LS	NN
4029	2017	2017-11-08	4029	10	URR South	Deltamethrin	Dead	20	10	B8	Ar	LL	NN
4033	2017	2017-11-08	4033	10	URR South	Deltamethrin	Dead	21	10	B9	Ar	LS	NN
4035	2017	2017-11-08	4035	10	URR South	Deltamethrin	Dead	22	10	B10	Ar	LF	NN
4133	2017	2017-11-06	4133	14	CRR South	Deltamethrin	Dead	25	10	C1	Ar	LL	NN
4134	2017	2017-11-06	4134	14	CRR South	Deltamethrin	Dead	26	10	C2	Ar	LF	NN
4135	2017	2017-11-06	4135	14	CRR South	Deltamethrin	Dead	27	10	C3	Ar	LL	NN
4140	2017	2017-11-06	4140	14	CRR South	Deltamethrin	Dead	28	10	C4	Ar	LL	NN
4141	2017	2017-11-06	4141	14	CRR South	Deltamethrin	Dead	29	10	C5	Ar	LL	NN
4144	2017	2017-11-06	4144	14	CRR South	Deltamethrin	Dead	30	10	C6	Ar	LS	NN
4145	2017	2017-11-06	4145	14	CRR South	Deltamethrin	Dead	31	10	C7	Ar	NA	NN
4149	2017	2017-11-06	4149	14	CRR South	Deltamethrin	Dead	32	10	C8	Ar	LL	NN
4151	2017	2017-11-06	4151	14	CRR South	Deltamethrin	Alive	33	10	C9	Ar	LL	NN
4248	2017	2017-11-06	4248	15	CRR South	Deltamethrin	Dead	34	10	C10	Ar	LL	NN
4249	2017	2017-11-06	4249	15	CRR South	Deltamethrin	Dead	35	10	C11	Ar	LL	NN
4251	2017	2017-11-06	4251	15	CRR South	Deltamethrin	Dead	37	10	1	Ar	LL	NN
4252	2017	2017-11-06	4252	15	CRR South	Deltamethrin	Dead	38	10	2	Ar	LS	NN
4259	2017	2017-11-06	4259	15	CRR South	Deltamethrin	Dead	39	10	3	Ar	LL	NN
4375	2017	2017-11-28	4375	17	CRR South	Deltamethrin	Dead	40	10	4	Ar	LL	NN
4379	2017	2017-11-28	4379	17	CRR South	Deltamethrin	Dead	41	10	5	Ar	LL	NN
4380	2017	2017-11-28	4380	17	CRR South	Deltamethrin	Dead	42	10	6	Ar	LF	NN
4381	2017	2017-11-28	4381	17	CRR South	Deltamethrin	Dead	43	10	7	Ar	LS	NN
4382	2017	2017-11-28	4382	17	CRR South	Deltamethrin	Dead	44	10	8	Ar	LL	NN
4383	2017	2017-11-28	4383	17	CRR South	Deltamethrin	Dead	45	10	9	Ar	LS	NN
4384	2017	2017-11-28	4384	17	CRR South	Deltamethrin	Dead	46	10	10	Ar	LL	NN
4464	2017	2017-11-25	4464	18	CRR South	Deltamethrin	Dead	47	10	11	Ar	LL	NN
4473	2017	2017-11-25	4473	18	CRR South	Deltamethrin	Dead	50	10	E2	Ar	LL	NN
4475	2017	2017-11-25	4475	18	CRR South	Deltamethrin	Dead	51	10	E3	Ar	LL	NN
4587	2017	2017-11-28	4587	13	URR South	Deltamethrin	Dead	52	10	E4	Ar	LL	NN
4589	2017	2017-11-28	4589	13	URR South	Deltamethrin	Dead	53	10	E5	Ar	LL	NN
4595	2017	2017-11-28	4595	13	URR South	Deltamethrin	Dead	55	10	E7	M	NA	NN
4598	2017	2017-11-28	4598	13	URR South	Deltamethrin	Dead	57	10	E9	M	LL	NN
4601	2017	2017-11-28	4601	13	URR South	Deltamethrin	Dead	58	10	E10	M	LL	NN
4602	2017	2017-11-28	4602	13	URR South	Deltamethrin	Dead	59	10	E11	M	LL	NN
4604	2017	2017-11-28	4604	13	URR South	Deltamethrin	Dead	61	10	F1	M	LL	NN
4605	2017	2017-11-28	4605	13	URR South	Deltamethrin	Dead	62	10	F2	M	LL	NN
4607	2017	2017-11-28	4607	13	URR South	Deltamethrin	Dead	63	10	F3	M	LL	NN
4608	2017	2017-11-28	4608	13	URR South	Deltamethrin	Dead	64	10	F4	M	LL	NN
4609	2017	2017-11-28	4609	13	URR South	Deltamethrin	Dead	65	10	F5	Ar	LS	NN
4614	2017	2017-11-28	4614	13	URR South	Deltamethrin	Dead	23	10	B11	M	LL	NN
4617	2017	2017-11-28	4617	13	URR South	Deltamethrin	Dead	54	10	E6	S	FF	NN
4618	2017	2017-11-28	4618	13	URR South	Deltamethrin	Dead	56	10	E8	M	LL	NN
2444	2017	2017-10-04	2444	4	URR South	Permethrin	Alive	1	11	A1	Ar	LF	NN
2445	2017	2017-10-04	2445	4	URR South	Permethrin	Alive	2	11	A2	Ar	LL	NN
2446	2017	2017-10-04	2446	4	URR South	Permethrin	Alive	3	11	A3	Ar	LF	NN
2447	2017	2017-10-04	2447	4	URR South	Permethrin	Dead	4	11	A4	Ar	LS	NN
2450	2017	2017-10-04	2450	4	URR South	Permethrin	Dead	5	11	A5	Ar	LL	NN
2451	2017	2017-10-04	2451	4	URR South	Permethrin	Dead	6	11	A6	Ar	LL	NN
2457	2017	2017-10-04	2457	4	URR South	Permethrin	Dead	7	11	A7	Ar	LL	NN
2458	2017	2017-10-04	2458	4	URR South	Permethrin	Dead	8	11	A8	Ar	LF	NN
2459	2017	2017-10-04	2459	4	URR South	Permethrin	Dead	9	11	A9	Ar	LS	NN
2461	2017	2017-10-04	2461	4	URR South	Permethrin	Dead	10	11	A10	Ar	LS	NN
2524	2017	2017-10-04	2524	5	URR South	Permethrin	Alive	11	11	A11	Ar	LS	NN
2525	2017	2017-10-04	2525	5	URR South	Permethrin	Alive	13	11	B1	Ar	LS	NN
2527	2017	2017-10-04	2527	5	URR South	Permethrin	Dead	14	11	B2	Ar	LL	NN
2529	2017	2017-10-04	2529	5	URR South	Permethrin	Dead	15	11	B3	Ar	LL	NN
2531	2017	2017-10-04	2531	5	URR South	Permethrin	Dead	16	11	B4	Ar	LS	NN
2532	2017	2017-10-04	2532	5	URR South	Permethrin	Dead	17	11	B5	Ar	LS	NN
2533	2017	2017-10-04	2533	5	URR South	Permethrin	Dead	18	11	B6	Ar	LS	NN
2536	2017	2017-10-04	2536	5	URR South	Permethrin	Dead	19	11	B7	Ar	LS	NN
2538	2017	2017-10-04	2538	5	URR South	Permethrin	Dead	20	11	B8	Ar	LL	NN
2539	2017	2017-10-04	2539	5	URR South	Permethrin	Dead	21	11	B9	Ar	SS	NN
2540	2017	2017-10-04	2540	5	URR South	Permethrin	Dead	22	11	B10	Ar	LS	NN
2542	2017	2017-10-04	2542	5	URR South	Permethrin	Dead	23	11	B11	Ar	LL	NN
2582	2017	2017-09-22	2582	1	KMC	Permethrin	Dead	25	11	C1	Ar	FS	NN
2585	2017	2017-09-22	2585	1	KMC	Permethrin	Dead	26	11	C2	Ar	SS	NN
2587	2017	2017-09-22	2587	1	KMC	Permethrin	Dead	27	11	C3	Ar	SS	NN
2591	2017	2017-09-22	2591	1	KMC	Permethrin	Dead	28	11	C4	Ar	SS	NN
2593	2017	2017-09-22	2593	1	KMC	Permethrin	Dead	29	11	C5	Ar	LS	NN
2594	2017	2017-09-22	2594	1	KMC	Permethrin	Dead	30	11	C6	Ar	LL	NN
2598	2017	2017-09-22	2598	1	KMC	Permethrin	Dead	31	11	C7	Ar	LL	NN
2599	2017	2017-09-22	2599	1	KMC	Permethrin	Alive	32	11	C8	Ar	LL	NN
2600	2017	2017-09-22	2600	1	KMC	Permethrin	Alive	33	11	C9	M	LS	NN
2601	2017	2017-09-22	2601	1	KMC	Permethrin	Alive	34	11	C10	M	LF	NN
2727	2017	2017-09-22	2727	2	CRR South	Permethrin	Dead	35	11	C11	Ar	LS	NN
2730	2017	2017-09-22	2730	2	CRR South	Permethrin	Dead	37	11	1	Ar	LL	NN
2732	2017	2017-09-22	2732	2	CRR South	Permethrin	Dead	38	11	2	Ar	LL	NN
2733	2017	2017-09-22	2733	2	CRR South	Permethrin	Dead	39	11	3	Ar	LL	NN
2736	2017	2017-09-22	2736	2	CRR South	Permethrin	Alive	40	11	4	Ar	LL	NN
2737	2017	2017-09-22	2737	2	CRR South	Permethrin	Alive	41	11	5	M	LL	NN
2738	2017	2017-09-22	2738	2	CRR South	Permethrin	Alive	42	11	6	Ar	LF	NN
2739	2017	2017-09-22	2739	2	CRR South	Permethrin	Alive	43	11	7	Ar	LL	NN
2740	2017	2017-09-22	2740	2	CRR South	Permethrin	Alive	44	11	8	M	LL	NN
2741	2017	2017-09-22	2741	2	CRR South	Permethrin	Alive	45	11	9	M	LL	NN
2741	2017	2017-09-22	2741	2	CRR South	Permethrin	Alive	46	11	10	Ar	LS	NN
2764	2017	2017-10-05	2764	3	URR South	Permethrin	Dead	47	11	11	Ar	LL	NN
2766	2017	2017-10-05	2766	3	URR South	Permethrin	Dead	49	11	E1	Ar	LL	NN
2767	2017	2017-10-05	2767	3	URR South	Permethrin	Dead	50	11	E2	M	LL	NN
2769	2017	2017-10-05	2769	3	URR South	Permethrin	Dead	51	11	E3	Ar	LL	NN
2771	2017	2017-10-05	2771	3	URR South	Permethrin	Dead	52	11	E4	Ar	FS	NN
2773	2017	2017-10-05	2773	3	URR South	Permethrin	Dead	53	11	E5	Ar	LS	NN
2774	2017	2017-10-05	2774	3	URR South	Permethrin	Dead	54	11	E6	Ar	LL	NN
2904	2017	2017-10-05	2904	4	KMC	Permethrin	Dead	55	11	E7	Ar	LL	NN
2907	2017	2017-10-09	2907	5	KMC	Permethrin	Dead	56	11	E8	Ar	LS	NN
2909	2017	2017-10-09	2909	5	KMC	Permethrin	Dead	57	11	E9	Ar	LS	NN
2912	2017	2017-10-09	2912	5	KMC	Permethrin	Dead	58	11	E10	Ar	LL	NN
2913	2017	2017-10-09	2913	5	KMC	Permethrin	Dead	59	11	E11	Ar	LL	NN
2916	2017	2017-10-09	2916	5	KMC	Permethrin	Dead	61	11	F1	Ar	LS	NN
2920	2017	2017-10-09	2920	5	KMC	Permethrin	Dead	62	11	F2	Ar	LL	NN
2921	2017	2017-10-09	2921	5	KMC	Permethrin	Dead	63	11	F3	Ar	LL	NN
2944	2017	2017-10-09	2944	5	CRR South	Permethrin	Dead	64	11	F4	Ar	LS	NN
2945	2017	2017-10-09	2945	5	CRR South	Permethrin	Dead	65	11	F5	Ar	LS	NN
2947	2017	2017-10-09	2947	5	CRR South	Permethrin	Dead	66	11	F6	Ar	LL	NN
2948	2017	2017-10-09	2948	5	CRR South	Permethrin	Dead	67	11	F7	Ar	LS	NN
2949	2017	2017-10-09	2949	5	CRR South	Permethrin	Dead	68	11	F8	Ar	LF	NN
2950	2017	2017-10-09	2950	5	CRR South	Permethrin	Dead	69	11	F9	Ar	LS	NN
2952	2017	2017-10-09	2952	5	CRR South	Permethrin	Dead	70	11	F10	Ar	LL	NN
2953	2017	2017-10-09	2953	5	CRR South	Permethrin	Dead	71	11	F11	Ar	LL	NN
2959	2017	2017-10-09	2959	5	CRR South	Permethrin	Dead	73	11	G1	Ar	LL	NN
2962	2017	2017-10-09	2962	5	CRR South	Permethrin	Dead	74	11	G2	Ar	LL	NN
3084	2017	2017-10-09	3084	7	URR South	Permethrin	Dead	75	11	G3	Ar	FS	NN
3092	2017	2017-10-09	3092	7	URR South	Permethrin	Dead	77	11	G5	Ar	SS	NN
3094	2017	2017-10-09	3094	7	URR South	Permethrin	Dead	78	11	G6	Ar	FS	NN
3095	2017	2017-10-09	3095	7	URR South	Permethrin	Dead	79	11	G7	Ar	SS	NN
3096	2017	2017-10-09	3096	7	URR South	Permethrin	Dead	80	11	G8	Ar	FS	NN
3097	2017	2017-10-09	3097	7	URR South	Permethrin	Dead	81	11	G9	Ar	FS	NN
3099	2017	2017-10-09	3099	7	URR South	Permethrin	Dead	82	11	G10	Ar	SS	NN
3143	2017	2017-10-09	3143	7	CRR South	Permethrin	Dead	83	11	G11	M	LL	NN
3145	2017	2017-10-09	3145	7	CRR South	Permethrin	Dead	85	11	H1	Ar	LF	NN
3146	2017	2017-10-09	3146	7	CRR South	Permethrin	Dead	86	11	H2	M	LL	NN
3147	2017	2017-10-09	3147	7	CRR South	Permethrin	Dead	87	11	H3	Ar	LL	NN
3149	2017	2017-10-16	3149	8	CRR South	Permethrin	Dead	88	11	H4	Ar	LF	NN
3150	2017	2017-10-16	3150	8	CRR South	Permethrin	Dead	89	11	H5	Ar	LL	NN
3152	2017	2017-10-16	3152	8	CRR South	Permethrin	Dead	90	11	H6	Ar	LL	NN
3154	2017	2017-10-16	3154	8	CRR South	Permethrin	Dead	91	11	H7	Ar	LL	NN
3157	2017	2017-10-16	3157	8	CRR South	Permethrin	Dead	92	11	H8	Ar	LL	NN
3158	2017	2017-10-16	3158	8	CRR South	Permethrin	Dead	93	11	H9	Ar	LS	NN
3159	2017	2017-10-16	3159	8	CRR South	Permethrin	Alive	94	11	H10	M	LL	NN
3160	2017	2017-10-16	3160	8	CRR South	Permethrin	Alive	95	11	H11	Ar	LL	NN
3161	2017	2017-10-16	3161	8	CRR South	Permethrin	Alive	1	12	A1	Ar	LS	GG
3162	2017	2017-10-16	3162	8	CRR South	Permethrin	Alive	2	12	A2	Ar	LL	GG
3203	2017	2017-10-16	3203	8	URR South	Permethrin	Dead	3	12	A3	Ar	LS	GG
3206	2017	2017-10-16	3206	8	URR South	Permethrin	Dead	4	12	A4	Ar	LL	GG
3208	2017	2017-10-16	3208	8	URR South	Permethrin	Dead	5	12	A5	Ar	LS	GG
3209	2017	2017-10-16	3209	8	URR South	Permethrin	Dead	6	12	A6	Ar	LL	GG
3211	2017	2017-10-16	3211	8	URR South	Permethrin	Dead	7	12	A7	Ar	LL	GG
3212	2017	2017-10-16	3212	8	URR South	Permethrin	Dead	8	12	A8	Ar	LL	GG
3213	2017	2017-10-16	3213	8	URR South	Permethrin	Dead	9	12	A9	M	LL	GG
3214	2017	2017-10-16	3214	8	URR South	Permethrin	Dead	10	12	A10	Ar	LL	GG
3216	2017	2017-10-16	3216	8	URR South	Permethrin	Dead	11	12	A11	Ar	LS	GG
3219	2017	2017-10-16	3219	8	URR South	Permethrin	Alive	13	12	B1	Ar	LF	GG
3220	2017	2017-10-16	3220	8	URR South	Permethrin	Alive	14	12	B2	M	LL	GG
3221	2017	2017-10-16	3221	8	URR South	Permethrin	Alive	15	12	B3	Ar	LL	GG
3222	2017	2017-10-16	3222	8	URR South	Permethrin	Alive	16	12	B4	Ar	LS	GG
3283	2017	2017-10-16	3283	9	CRR South	Permethrin	Dead	17	12	B5	M	LL	GG
3284	2017	2017-10-16	3284	9	CRR South	Permethrin	Dead	18	12	B6	Ar	LL	GG
3288	2017	2017-10-16	3288	9	CRR South	Permethrin	Dead	19	12	B7	M	LL	GG
3289	2017	2017-10-16	3289	9	CRR South	Permethrin	Dead	20	12	B8	Ar	LL	GG
3294	2017	2017-10-16	3294	9	CRR South	Permethrin	Dead	21	12	B9	Ar	LL	GG
3297	2017	2017-10-16	3297	9	CRR South	Permethrin	Dead	22	12	B10	Ar	LS	GG
3300	2017	2017-10-16	3300	9	CRR South	Permethrin	Dead	23	12	B11	Ar	LL	GG
3602	2017	2017-10-22	3602	10	CRR North	Permethrin	Dead	25	12	C1	Ar	LS	GG
3603	2017	2017-10-22	3603	10	CRR North	Permethrin	Dead	26	12	C2	Ar	LL	Repeat
3605	2017	2017-10-22	3605	10	CRR North	Permethrin	Dead	27	12	C3	Ar	LL	GG
3606	2017	2017-10-22	3606	10	CRR North	Permethrin	Dead	28	12	C4	Ar	SS	GG
3611	2017	2017-10-22	3611	10	CRR North	Permethrin	Dead	29	12	C5	Ar	SS	GG
3612	2017	2017-10-22	3612	10	CRR North	Permethrin	Dead	30	12	C6	Ar	LL	GG
3613	2017	2017-10-22	3613	10	CRR North	Permethrin	Alive	31	12	C7	Ar	LL	GG
3614	2017	2017-10-22	3614	10	CRR North	Permethrin	Alive	32	12	C8	Ar	LL	GG
3615	2017	2017-10-22	3615	10	CRR North	Permethrin	Alive	33	12	C9	Ar	LL	GG
3616	2017	2017-10-22	3616	10	CRR North	Permethrin	Alive	34	12	C10	M	LL	GG
3617	2017	2017-10-22	3617	10	CRR North	Permethrin	Alive	35	12	C11	Ar	LL	GG
3618	2017	2017-10-22	3618	10	CRR North	Permethrin	Alive	37	12	1	Ar	LL	GG
3619	2017	2017-10-22	3619	10	CRR North	Permethrin	Alive	38	12	2	Ar	LL	GG
3620	2017	2017-10-22	3620	10	CRR North	Permethrin	Alive	39	12	3	Ar	LL	GG
3621	2017	2017-10-22	3621	10	CRR North	Permethrin	Alive	40	12	4	Ar	LS	GG
3689	2017	2017-10-22	3689	11	CRR North	Permethrin	Dead	41	12	5	Ar	LL	GG
3690	2017	2017-10-22	3690	11	CRR North	Permethrin	Dead	42	12	6	Ar	LL	GG
3691	2017	2017-10-22	3691	11	CRR North	Permethrin	Dead	43	12	7	Ar	LS	GG
3695	2017	2017-10-22	3695	11	CRR North	Permethrin	Dead	44	12	8	M	LL	GG
3697	2017	2017-10-22	3697	11	CRR North	Permethrin	Dead	45	12	9	Ar	LS	GG
3701	2017	2017-10-22	3701	11	CRR North	Permethrin	Dead	46	12	10	Ar	LL	GG
3805	2017	2017-10-22	3805	12	CRR North	Permethrin	Dead	47	12	11	Ar	LL	GG
3806	2017	2017-10-22	3806	12	CRR North	Permethrin	Dead	49	12	E1	Ar	LL	GG
3809	2017	2017-10-22	3809	12	CRR North	Permethrin	Dead	50	12	E2	Ar	LL	GG
3819	2017	2017-10-22	3819	13	CRR North	Permethrin	Dead	51	12	E3	Ar	LS	GG
3821	2017	2017-10-22	3821	13	CRR North	Permethrin	Dead	52	12	E4	S	LL	GG
3822	2017	2017-10-22	3822	13	CRR North	Permethrin	Dead	53	12	E5	Ar	LL	GG
3844	2017	2017-11-01	3844	13	CRR North	Permethrin	Dead	54	12	E6	Ar	LL	GG
3849	2017	2017-11-01	3849	13	CRR North	Permethrin	Dead	55	12	E7	Ar	LL	GG
3851	2017	2017-11-01	3851	13	CRR North	Permethrin	Dead	56	12	E8	Ar	LL	GG
3852	2017	2017-11-01	3852	13	CRR North	Permethrin	Dead	57	12	E9	Ar	LL	GG
3856	2017	2017-11-01	3856	13	CRR North	Permethrin	Dead	58	12	E10	Ar	LL	GG
3859	2017	2017-11-01	3859	13	CRR North	Permethrin	Dead	59	12	E11	Ar	LL	GG
4213	2017	2017-11-06	4213	15	CRR South	Permethrin	Dead	61	12	F1	M	LL	GG
4214	2017	2017-11-06	4214	15	CRR South	Permethrin	Dead	62	12	F2	Ar	LL	GG
4217	2017	2017-11-06	4217	15	CRR South	Permethrin	Dead	63	12	F3	Ar	LL	GG
4219	2017	2017-11-06	4219	15	CRR South	Permethrin	Dead	64	12	F4	Ar	LL	GG
4220	2017	2017-11-06	4220	15	CRR South	Permethrin	Dead	65	12	F5	Ar	LS	GG
4221	2017	2017-11-06	4221	15	CRR South	Permethrin	Dead	66	12	F6	Ar	LS	GG
4223	2017	2017-11-06	4223	15	CRR South	Permethrin	Dead	67	12	F7	Ar	LL	GG
4228	2017	2017-11-06	4228	15	CRR South	Permethrin	Dead	68	12	F8	Ar	LL	GG
4229	2017	2017-11-06	4229	15	CRR South	Permethrin	Alive	69	12	F9	Ar	LS	GG
4230	2017	2017-11-06	4230	15	CRR South	Permethrin	Alive	70	12	F10	Ar	LL	GG
4231	2017	2017-11-06	4231	15	CRR South	Permethrin	Alive	71	12	F11	Ar	LS	GG
4262	2017	2017-11-06	4262	15	CRR South	Permethrin	Dead	73	12	G1	Ar	LL	GG
4266	2017	2017-11-06	4266	15	CRR South	Permethrin	Dead	74	12	G2	Ar	LS	GG
4267	2017	2017-11-06	4267	15	CRR South	Permethrin	Dead	75	12	G3	Ar	LL	GG
4271	2017	2017-11-20	4271	15	CRR South	Permethrin	Dead	76	12	G4	Ar	LL	GG
4272	2017	2017-11-20	4272	16	CRR South	Permethrin	Dead	77	12	G5	Ar	LL	GG
4273	2017	2017-11-20	4273	16	CRR South	Permethrin	Alive	78	12	G6	Ar	LS	GG
4274	2017	2017-11-20	4274	16	CRR South	Permethrin	Alive	79	12	G7	Ar	LF	GG
4275	2017	2017-11-20	4275	16	CRR South	Permethrin	Alive	80	12	G8	Ar	LL	GG
4276	2017	2017-11-20	4276	16	CRR South	Permethrin	Alive	81	12	G9	Ar	LS	GG
4395	2017	2017-11-28	4395	17	CRR South	Permethrin	Dead	82	12	G10	Ar	LL	GG
4402	2017	2017-11-28	4402	17	CRR South	Permethrin	Dead	83	12	G11	Ar	LL	GG
4403	2017	2017-11-28	4403	17	CRR South	Permethrin	Dead	85	12	H1	Ar	LS	Repeat
4479	2017	2017-11-25	4479	18	CRR South	Permethrin	Dead	86	12	H2	Ar	LL	GG
4480	2017	2017-11-25	4480	18	CRR South	Permethrin	Dead	87	12	H3	Ar	LS	GG
4483	2017	2017-11-25	4483	18	CRR South	Permethrin	Dead	88	12	H4	Ar	LL	GG
4484	2017	2017-11-25	4484	18	CRR South	Permethrin	Dead	89	12	H5	Ar	LL	GG
4485	2017	2017-11-25	4485	18	CRR South	Permethrin	Dead	90	12	H6	Ar	LL	GG
4486	2017	2017-11-25	4486	18	CRR South	Permethrin	Dead	91	12	H7	Ar	LL	GG
4487	2017	2017-11-25	4487	18	CRR South	Permethrin	Dead	92	12	H8	Ar	LL	GG
4490	2017	2017-11-25	4490	18	CRR South	Permethrin	Dead	93	12	H9	Ar	LL	GG
4493	2017	2017-11-25	4493	18	CRR South	Permethrin	Alive	94	12	H10	Ar	LL	GG
4518	2017	2017-11-28	4518	12	URR South	Permethrin	Dead	95	12	H11	M	LL	GG
4521	2017	2017-11-28	4521	12	URR South	Permethrin	Dead	1	13	A1	S	NA	NN
4522	2017	2017-11-28	4522	12	URR South	Permethrin	Dead	2	13	A2	Ar	NA	NN
4531	2017	2017-11-28	4531	12	URR South	Permethrin	Dead	3	13	A3	M	NA	NN
4533	2017	2017-11-28	4533	12	URR South	Permethrin	Dead	4	13	A4	M	NA	NN
4534	2017	2017-11-28	4534	12	URR South	Permethrin	Dead	5	13	A5	S	NA	NN
4536	2017	2017-11-28	4536	12	URR South	Permethrin	Dead	6	13	A6	Ar	NA	NN
4538	2017	2017-11-28	4538	12	URR South	Permethrin	Dead	7	13	A7	M	NA	NN
4547	2017	2017-11-28	4547	12	URR South	Permethrin	Dead	8	13	A8	S	NA	NN
4550	2017	2017-11-28	4550	12	URR South	Permethrin	Dead	9	13	A9	Ar	NA	NN
4554	2017	2017-11-28	4554	12	URR South	Permethrin	Dead	10	13	A10	M	NA	NN
4556	2017	2017-11-28	4556	12	URR South	Permethrin	Dead	11	13	A11	Ar	NA	NN
4558	2017	2017-11-28	4558	12	URR South	Permethrin	Dead	13	13	B1	M	NA	NN
2464	2017	2017-10-04	2464	4	URR South	Pirimi_M	Dead	1	4	A1	Ar	NA	GG
2466	2017	2017-10-04	2466	4	URR South	Pirimi_M	Dead	2	4	A2	Ar	NA	GG
2468	2017	2017-10-04	2468	4	URR South	Pirimi_M	Dead	3	4	A3	Ar	NA	GG
2469	2017	2017-10-04	2469	4	URR South	Pirimi_M	Dead	4	4	A4	Ar	NA	GG
2470	2017	2017-10-04	2470	4	URR South	Pirimi_M	Dead	5	4	A5	Ar	NA	GG
2472	2017	2017-10-04	2472	4	URR South	Pirimi_M	Dead	6	4	A6	Ar	NA	GG
2473	2017	2017-10-04	2473	4	URR South	Pirimi_M	Dead	7	4	A7	Ar	NA	Repeat
2474	2017	2017-10-04	2474	4	URR South	Pirimi_M	Dead	8	4	A8	Ar	NA	GG
2476	2017	2017-10-04	2476	4	URR South	Pirimi_M	Dead	9	4	A9	Ar	NA	GG
2479	2017	2017-10-04	2479	4	URR South	Pirimi_M	Dead	13	4	B1	Ar	NA	GG
2480	2017	2017-10-04	2480	4	URR South	Pirimi_M	Dead	14	4	B2	Ar	NA	GG
2545	2017	2017-10-04	2545	5	URR South	Pirimi_M	Dead	15	4	B3	Ar	NA	GG
2548	2017	2017-10-04	2548	5	URR South	Pirimi_M	Dead	16	4	B4	Ar	NA	GG
2551	2017	2017-10-04	2551	5	URR South	Pirimi_M	Dead	17	4	B5	Ar	NA	GG
2554	2017	2017-10-04	2554	5	URR South	Pirimi_M	Dead	18	4	B6	Ar	NA	GG
2555	2017	2017-10-04	2555	5	URR South	Pirimi_M	Dead	19	4	B7	Ar	NA	GG
2556	2017	2017-10-04	2556	5	URR South	Pirimi_M	Dead	20	4	B8	Ar	NA	GG
2557	2017	2017-10-04	2557	5	URR South	Pirimi_M	Dead	21	4	B9	Ar	NA	GG
2559	2017	2017-10-04	2559	5	URR South	Pirimi_M	Dead	22	4	B10	Ar	NA	GG
2561	2017	2017-10-04	2561	5	URR South	Pirimi_M	Dead	23	4	B11	Ar	NA	GG
2563	2017	2017-10-04	2563	5	URR South	Pirimi_M	Dead	25	4	C1	Ar	NA	GG
2703	2017	2017-09-22	2703	2	CRR South	Pirimi_M	Dead	26	4	C2	Ar	NA	GG
2704	2017	2017-09-22	2704	2	CRR South	Pirimi_M	Dead	27	4	C3	Ar	NA	GG
2708	2017	2017-09-22	2708	2	CRR South	Pirimi_M	Dead	28	4	C4	Ar	NA	GG
2709	2017	2017-09-22	2709	2	CRR South	Pirimi_M	Dead	29	4	C5	Ar	NA	GG
2716	2017	2017-09-22	2716	2	CRR South	Pirimi_M	Dead	30	4	C6	Ar	NA	GG
2719	2017	2017-09-22	2719	2	CRR South	Pirimi_M	Dead	31	4	C7	Ar	NA	GG
2722	2017	2017-09-22	2722	2	CRR South	Pirimi_M	Dead	32	4	C8	Ar	NA	GG
2863	2017	2017-10-05	2863	4	URR South	Pirimi_M	Dead	33	4	C9	Ar	NA	GG
2865	2017	2017-10-05	2865	4	URR South	Pirimi_M	Dead	34	4	C10	MS	NA	GG
2867	2017	2017-10-05	2867	4	URR South	Pirimi_M	Dead	35	4	C11	Ar	NA	GG
2868	2017	2017-10-05	2868	4	URR South	Pirimi_M	Dead	37	4	1	Ar	NA	GG
2869	2017	2017-10-05	2869	4	URR South	Pirimi_M	Dead	38	4	2	Ar	NA	GG
2870	2017	2017-10-05	2870	4	URR South	Pirimi_M	Dead	39	4	3	Ar	NA	GG
2871	2017	2017-10-05	2871	4	URR South	Pirimi_M	Dead	40	4	4	M	NA	GG
2874	2017	2017-10-05	2874	4	URR South	Pirimi_M	Dead	41	4	5	Ar	NA	GG
2875	2017	2017-10-05	2875	4	URR South	Pirimi_M	Dead	42	4	6	Ar	NA	GG
2877	2017	2017-10-05	2877	4	URR South	Pirimi_M	Dead	43	4	7	Ar	NA	GG
2878	2017	2017-10-05	2878	4	URR South	Pirimi_M	Dead	44	4	8	Ar	NA	GG
2882	2017	2017-10-05	2882	4	URR South	Pirimi_M	Dead	45	4	9	Ar	NA	GG
3004	2017	2017-10-09	3004	6	CRR South	Pirimi_M	Dead	46	4	10	MS	NA	GG
3006	2017	2017-10-09	3006	6	CRR South	Pirimi_M	Dead	47	4	11	Ar	NA	GG
3010	2017	2017-10-09	3010	6	CRR South	Pirimi_M	Dead	49	4	E1	Ar	NA	GG
3012	2017	2017-10-09	3012	6	CRR South	Pirimi_M	Dead	50	4	E2	MS	NA	GG
3014	2017	2017-10-09	3014	6	CRR South	Pirimi_M	Dead	51	4	E3	S	NA	GG
3015	2017	2017-10-09	3015	6	CRR South	Pirimi_M	Dead	52	4	E4	Ar	NA	GG
3017	2017	2017-10-09	3017	6	CRR South	Pirimi_M	Dead	53	4	E5	S	NA	GG
3021	2017	2017-10-09	3021	6	CRR South	Pirimi_M	Dead	54	4	E6	Ar	NA	GG
3063	2017	2017-10-09	3063	6	URR South	Pirimi_M	Dead	55	4	E7	Ar	NA	GG
3070	2017	2017-10-09	3070	7	URR South	Pirimi_M	Dead	56	4	E8	Ar	NA	GG
3071	2017	2017-10-09	3071	7	URR South	Pirimi_M	Dead	57	4	E9	Ar	NA	GG
3075	2017	2017-10-09	3075	7	URR South	Pirimi_M	Dead	58	4	E10	Ar	NA	GG
3077	2017	2017-10-09	3077	7	URR South	Pirimi_M	Dead	59	4	E11	Ar	NA	GG
3078	2017	2017-10-09	3078	7	URR South	Pirimi_M	Dead	61	4	F1	Ar	NA	GG
3082	2017	2017-10-09	3082	7	URR South	Pirimi_M	Dead	62	4	F2	Ar	NA	GG
3165	2017	2017-10-16	3165	8	URR South	Pirimi_M	Dead	63	4	F3	Ar	NA	GG
3167	2017	2017-10-16	3167	8	URR South	Pirimi_M	Dead	64	4	F4	Ar	NA	GG
3168	2017	2017-10-16	3168	8	URR South	Pirimi_M	Dead	65	4	F5	Ar	NA	GG
3169	2017	2017-10-16	3169	8	URR South	Pirimi_M	Dead	66	4	F6	Ar	NA	GG
3172	2017	2017-10-16	3172	8	URR South	Pirimi_M	Dead	67	4	F7	Ar	NA	GG
3173	2017	2017-10-16	3173	8	URR South	Pirimi_M	Dead	68	4	F8	Ar	NA	GG
3175	2017	2017-10-16	3175	8	URR South	Pirimi_M	Dead	69	4	F9	Ar	NA	GG
3176	2017	2017-10-16	3176	8	URR South	Pirimi_M	Dead	70	4	F10	Ar	NA	GG
3177	2017	2017-10-16	3177	8	URR South	Pirimi_M	Dead	71	4	F11	Ar	NA	GG
3181	2017	2017-10-16	3181	8	URR South	Pirimi_M	Dead	73	4	G1	Ar	NA	Repeat
3263	2017	2017-10-16	3263	9	CRR South	Pirimi_M	Dead	74	4	G2	Ar	NA	GG
3267	2017	2017-10-16	3267	9	CRR South	Pirimi_M	Dead	75	4	G3	Ar	NA	GG
3268	2017	2017-10-16	3268	9	CRR South	Pirimi_M	Dead	76	4	G4	Ar	NA	GG
3269	2017	2017-10-16	3269	9	CRR South	Pirimi_M	Dead	77	4	G5	Ar	NA	GG
3270	2017	2017-10-16	3270	9	CRR South	Pirimi_M	Dead	78	4	G6	Ar	NA	GG
3271	2017	2017-10-16	3271	9	CRR South	Pirimi_M	Dead	79	4	G7	Ar	NA	GG
3273	2017	2017-10-16	3273	9	CRR South	Pirimi_M	Dead	80	4	G8	Ar	NA	GG
3274	2017	2017-10-16	3274	9	CRR South	Pirimi_M	Dead	81	4	G9	Ar	NA	GG
3275	2017	2017-10-16	3275	9	CRR South	Pirimi_M	Dead	82	4	G10	Ar	NA	GG
3276	2017	2017-10-16	3276	9	CRR South	Pirimi_M	Dead	83	4	G11	Ar	NA	GG
3282	2017	2017-10-16	3282	9	CRR South	Pirimi_M	Dead	85	4	H1	Ar	NA	GG
3344	2017	2017-10-18	3344	6	URR South	Pirimi_M	Dead	86	4	H2	Ar	NA	GG
3347	2017	2017-10-18	3347	6	URR South	Pirimi_M	Dead	87	4	H3	Ar	NA	GG
3352	2017	2017-10-18	3352	6	URR South	Pirimi_M	Dead	88	4	H4	Ar	NA	GG
3357	2017	2017-10-18	3357	6	URR South	Pirimi_M	Dead	89	4	H5	Ar	NA	GG
3360	2017	2017-10-18	3360	6	URR South	Pirimi_M	Dead	90	4	H6	Ar	NA	GG
3361	2017	2017-10-18	3361	6	URR South	Pirimi_M	Dead	91	4	H7	S	NA	GG
3362	2017	2017-10-18	3362	6	URR South	Pirimi_M	Dead	92	4	H8	Ar	NA	GG
3363	2017	2017-10-18	3363	6	URR South	Pirimi_M	Dead	93	4	H9	Ar	NA	GG
3364	2017	2017-10-18	3364	6	URR South	Pirimi_M	Dead	94	4	H10	Ar	NA	GG
3365	2017	2017-10-18	3365	6	URR South	Pirimi_M	Dead	95	4	H11	Ar	NA	GG
3366	2017	2017-10-18	3366	6	URR South	Pirimi_M	Dead	1	5	A1	Ar	NA	GG
3369	2017	2017-10-18	3369	6	URR South	Pirimi_M	Dead	2	5	A2	Ar	NA	Repeat
3372	2017	2017-10-18	3372	6	URR South	Pirimi_M	Dead	3	5	A3	Ar	NA	GG
3375	2017	2017-10-18	3375	6	URR South	Pirimi_M	Dead	4	5	A4	Ar	NA	GG
3458	2017	2017-10-18	3458	7	URR South	Pirimi_M	Dead	5	5	A5	Ar	NA	GG
3461	2017	2017-10-18	3461	7	URR South	Pirimi_M	Dead	6	5	A6	Ar	NA	GG
3706	2017	2017-10-22	3706	11	CRR North	Pirimi_M	Dead	7	5	A7	Ar	NA	GG
3708	2017	2017-10-22	3708	11	CRR North	Pirimi_M	Dead	8	5	A8	Ar	NA	GG
3709	2017	2017-10-22	3709	11	CRR North	Pirimi_M	Dead	9	5	A9	Ar	NA	GG
3710	2017	2017-10-22	3710	11	CRR North	Pirimi_M	Dead	10	5	A10	M	NA	GG
3712	2017	2017-10-22	3712	11	CRR North	Pirimi_M	Dead	11	5	A11	Ar	NA	GG
3714	2017	2017-10-22	3714	11	CRR North	Pirimi_M	Dead	13	5	B1	Ar	NA	GG
3717	2017	2017-10-22	3717	11	CRR North	Pirimi_M	Dead	14	5	B2	Ar	NA	GG
3718	2017	2017-10-22	3718	11	CRR North	Pirimi_M	Dead	15	5	B3	Ar	NA	GG
3722	2017	2017-10-22	3722	11	CRR North	Pirimi_M	Dead	16	5	B4	Ar	NA	GG
3785	2017	2017-10-22	3785	12	NBR	Pirimi_M	Dead	17	5	B5	Ar	NA	GG
3787	2017	2017-10-22	3787	12	NBR	Pirimi_M	Dead	18	5	B6	Ar	NA	GG
3788	2017	2017-10-22	3788	12	NBR	Pirimi_M	Dead	19	5	B7	Ar	NA	GG
3789	2017	2017-10-22	3789	12	NBR	Pirimi_M	Dead	20	5	B8	Ar	NA	GG
3793	2017	2017-10-22	3793	12	NBR	Pirimi_M	Dead	21	5	B9	Ar	NA	GG
3794	2017	2017-10-22	3794	12	NBR	Pirimi_M	Dead	22	5	B10	Ar	NA	GG
3795	2017	2017-10-22	3795	12	NBR	Pirimi_M	Dead	23	5	B11	Ar	NA	GG
3799	2017	2017-10-22	3799	12	NBR	Pirimi_M	Alive	25	5	C1	Ar	NA	GG
3800	2017	2017-10-22	3800	12	NBR	Pirimi_M	Alive	26	5	C2	Ar	NA	GG
3801	2017	2017-10-22	3801	12	NBR	Pirimi_M	Alive	27	5	C3	Ar	NA	GG
3802	2017	2017-10-22	3802	12	NBR	Pirimi_M	Alive	28	5	C4	Ar	NA	GG
3901	2017	2017-11-06	3901	9	URR South	Pirimi_M	Dead	29	5	C5	Ar	NA	GG
3902	2017	2017-11-06	3902	9	URR South	Pirimi_M	Dead	30	5	C6	Ar	NA	GG
3909	2017	2017-11-06	3909	9	URR South	Pirimi_M	Dead	31	5	C7	Ar	NA	GG
3913	2017	2017-11-06	3913	9	URR South	Pirimi_M	Dead	32	5	C8	Ar	NA	GG
3915	2017	2017-11-06	3915	9	URR South	Pirimi_M	Dead	33	5	C9	MS	NA	GG
3918	2017	2017-11-06	3918	9	URR South	Pirimi_M	Dead	34	5	C10	Ar	NA	GG
3919	2017	2017-11-06	3919	9	URR South	Pirimi_M	Dead	35	5	C11	MS	NA	GG
3921	2017	2017-11-06	3921	9	URR South	Pirimi_M	Dead	37	5	1	Ar	NA	GG
3923	2017	2017-11-06	3923	9	URR South	Pirimi_M	Dead	38	5	2	Ar	NA	GG
3927	2017	2017-11-06	3927	9	URR South	Pirimi_M	Dead	39	5	3	Ar	NA	GG
3929	2017	2017-11-06	3929	9	URR South	Pirimi_M	Dead	40	5	4	Ar	NA	GG
3931	2017	2017-11-06	3931	9	URR South	Pirimi_M	Dead	41	5	5	Ar	NA	GG
3935	2017	2017-11-06	3935	9	URR South	Pirimi_M	Dead	42	5	6	Ar	NA	GG
3937	2017	2017-11-06	3937	9	URR South	Pirimi_M	Dead	43	5	7	Ar	NA	GG
4192	2017	2017-11-06	4192	15	CRR South	Pirimi_M	Dead	44	5	8	Ar	NA	GG
4193	2017	2017-11-06	4193	15	CRR South	Pirimi_M	Dead	45	5	9	M	NA	GG
4195	2017	2017-11-06	4195	15	CRR South	Pirimi_M	Dead	46	5	10	Ar	NA	GG
4197	2017	2017-11-06	4197	15	CRR South	Pirimi_M	Dead	47	5	11	Ar	NA	GG
4199	2017	2017-11-06	4199	15	CRR South	Pirimi_M	Dead	49	5	E1	Ar	NA	GG
4204	2017	2017-11-06	4204	15	CRR South	Pirimi_M	Dead	50	5	E2	Ar	NA	GG
4209	2017	2017-11-06	4209	15	CRR South	Pirimi_M	Dead	51	5	E3	Ar	NA	GG
4293	2017	2017-11-20	4293	16	CRR South	Pirimi_M	Dead	52	5	E4	Ar	NA	GG
4294	2017	2017-11-20	4294	16	CRR South	Pirimi_M	Dead	53	5	E5	Ar	NA	GG
4295	2017	2017-11-20	4295	16	CRR South	Pirimi_M	Dead	54	5	E6	Ar	NA	GG
4297	2017	2017-11-20	4297	16	CRR South	Pirimi_M	Dead	55	5	E7	Ar	NA	GG
4298	2017	2017-11-20	4298	16	CRR South	Pirimi_M	Dead	56	5	E8	Ar	NA	GG
4301	2017	2017-11-20	4301	16	CRR South	Pirimi_M	Dead	57	5	E9	Ar	NA	GG
4306	2017	2017-11-20	4306	16	CRR South	Pirimi_M	Alive	58	5	E10	Ar	NA	GG
4337	2017	2017-11-20	4337	16	CRR South	Pirimi_M	Dead	59	5	E11	Ar	NA	GG
4341	2017	2017-11-20	4341	16	CRR South	Pirimi_M	Dead	61	5	F1	Ar	NA	GG
4347	2017	2017-11-20	4347	16	CRR South	Pirimi_M	Dead	62	5	F2	Ar	NA	GG
4350	2017	2017-11-20	4350	17	CRR South	Pirimi_M	Dead	63	5	F3	Ar	NA	GG
4351	2017	2017-11-28	4351	17	CRR South	Pirimi_M	Dead	64	5	F4	Ar	NA	GG
4356	2017	2017-11-28	4356	17	CRR South	Pirimi_M	Alive	65	5	F5	Ar	NA	GG
4435	2017	2017-11-25	4435	18	CRR South	Pirimi_M	Dead	66	5	F6	Ar	NA	GG
4439	2017	2017-11-25	4439	18	CRR South	Pirimi_M	Dead	67	5	F7	Ar	NA	GG
4441	2017	2017-11-25	4441	18	CRR South	Pirimi_M	Dead	68	5	F8	Ar	NA	GG
4446	2017	2017-11-25	4446	18	CRR South	Pirimi_M	Dead	69	5	F9	Ar	NA	GG
4447	2017	2017-11-25	4447	18	CRR South	Pirimi_M	Dead	70	5	F10	Ar	NA	GG
4622	2017	2017-11-28	4622	13	URR South	Pirimi_M	Dead	71	5	F11	M	NA	GG
4623	2017	2017-11-28	4623	13	URR South	Pirimi_M	Dead	73	5	G1	M	NA	GG
4624	2017	2017-11-28	4624	13	URR South	Pirimi_M	Dead	74	5	G2	M	NA	GG
4625	2017	2017-11-28	4625	13	URR South	Pirimi_M	Dead	75	5	G3	M	NA	GG
4627	2017	2017-11-28	4627	13	URR South	Pirimi_M	Dead	76	5	G4	M	NA	GG
4629	2017	2017-11-28	4629	13	URR South	Pirimi_M	Dead	77	5	G5	M	NA	GG
4633	2017	2017-11-28	4633	13	URR South	Pirimi_M	Dead	78	5	G6	M	NA	GG
4635	2017	2017-11-28	4635	13	URR South	Pirimi_M	Dead	79	5	G7	M	NA	GG
4640	2017	2017-11-28	4640	13	URR South	Pirimi_M	Dead	80	5	G8	M	NA	GG
4641	2017	2017-11-28	4641	13	URR South	Pirimi_M	Dead	81	5	G9	Ar	NA	GG
4642	2017	2017-11-28	4642	13	URR South	Pirimi_M	Dead	82	5	G10	Ar	NA	GG
4644	2017	2017-11-28	4644	13	URR South	Pirimi_M	Dead	83	5	G11	M	NA	GG
4648	2017	2017-11-28	4648	13	URR South	Pirimi_M	Dead	85	5	H1	M	NA	Repeat
4651	2017	2017-11-28	4651	13	URR South	Pirimi_M	Dead	86	5	H2	M	NA	GG
4656	2017	2017-11-28	4656	13	URR South	Pirimi_M	Dead	87	5	H3	Ar	NA	GG
4657	2017	2017-11-28	4657	13	URR South	Pirimi_M	Dead	88	5	H4	M	NA	GG

## Sheet: Merged_2016-17
sample_number	date	insecticide	dead_alive_24hr	plate_number	region	year
1	2016-11-07	Deltamethrin	Dead	1	NBR	2016
2	2016-11-07	Deltamethrin	Dead	1	NBR	2016
3	2016-11-07	Deltamethrin	Dead	1	NBR	2016
4	2016-11-07	Deltamethrin	Dead	1	NBR	2016
5	2016-11-07	Deltamethrin	Dead	1	NBR	2016
6	2016-11-07	Deltamethrin	Dead	1	NBR	2016
7	2016-11-07	Deltamethrin	Dead	1	NBR	2016
8	2016-11-07	Deltamethrin	Dead	1	NBR	2016
9	2016-11-07	Deltamethrin	Dead	1	NBR	2016
10	2016-11-07	Deltamethrin	Dead	1	NBR	2016
11	2016-11-07	Deltamethrin	Dead	1	NBR	2016
12	2016-11-07	Deltamethrin	Dead	1	NBR	2016
13	2016-11-07	Deltamethrin	Dead	1	NBR	2016
14	2016-11-07	Deltamethrin	Dead	1	NBR	2016
15	2016-11-07	Deltamethrin	Dead	1	NBR	2016
16	2016-11-07	Deltamethrin	Dead	1	NBR	2016
17	2016-11-07	Deltamethrin	Dead	1	NBR	2016
18	2016-11-07	Deltamethrin	Dead	1	NBR	2016
19	2016-11-07	Deltamethrin	Dead	1	NBR	2016
20	2016-11-07	Deltamethrin	Dead	1	NBR	2016
21	2016-11-07	Deltamethrin	Dead	1	NBR	2016
22	2016-11-07	Deltamethrin	Dead	1	NBR	2016
23	2016-11-07	Permethrin	Alive	1	NBR	2016
24	2016-11-07	Permethrin	Alive	1	NBR	2016
25	2016-11-07	Permethrin	Alive	1	NBR	2016
26	2016-11-07	Permethrin	Alive	1	NBR	2016
27	2016-11-07	Permethrin	Alive	1	NBR	2016
28	2016-11-07	Permethrin	Alive	1	NBR	2016
29	2016-11-07	Permethrin	Dead	1	NBR	2016
30	2016-11-07	Permethrin	Dead	1	NBR	2016
31	2016-11-07	Permethrin	Dead	1	NBR	2016
32	2016-11-07	Permethrin	Dead	1	NBR	2016
33	2016-11-07	Permethrin	Dead	1	NBR	2016
34	2016-11-07	Permethrin	Dead	1	NBR	2016
35	2016-11-07	Permethrin	Dead	1	NBR	2016
36	2016-11-07	Permethrin	Dead	1	NBR	2016
37	2016-11-07	Permethrin	Dead	1	NBR	2016
38	2016-11-07	Permethrin	Dead	1	NBR	2016
39	2016-11-07	Permethrin	Dead	1	NBR	2016
40	2016-11-07	Permethrin	Dead	1	NBR	2016
41	2016-11-07	Permethrin	Dead	1	NBR	2016
42	2016-11-07	Permethrin	Dead	1	NBR	2016
43	2016-11-07	Permethrin	Dead	1	NBR	2016
44	2016-11-07	Permethrin	Dead	1	NBR	2016
45	2016-11-07	Permethrin	Dead	1	NBR	2016
46	2016-11-07	Permethrin	Dead	1	NBR	2016
47	2016-11-07	DDT	Dead	1	CRR North	2016
48	2016-11-07	DDT	Dead	1	CRR North	2016
49	2016-11-07	DDT	Dead	1	CRR North	2016
50	2016-11-07	DDT	Dead	1	CRR North	2016
51	2016-11-07	DDT	Dead	1	CRR North	2016
52	2016-11-07	DDT	Dead	1	CRR North	2016
53	2016-11-07	DDT	Dead	1	CRR North	2016
54	2016-11-07	DDT	Dead	1	CRR North	2016
55	2016-11-07	DDT	Dead	1	CRR North	2016
56	2016-11-07	DDT	Dead	1	CRR North	2016
57	2016-11-07	DDT	Dead	1	CRR North	2016
58	2016-11-07	DDT	Dead	1	CRR North	2016
59	2016-11-07	Bendiocarb	Dead	1	CRR North	2016
60	2016-11-07	Bendiocarb	Dead	1	CRR North	2016
61	2016-11-07	Bendiocarb	Dead	1	CRR North	2016
62	2016-11-07	Bendiocarb	Dead	1	CRR North	2016
63	2016-11-07	Bendiocarb	Dead	1	CRR North	2016
64	2016-11-07	Bendiocarb	Dead	1	CRR North	2016
65	2016-11-07	Bendiocarb	Dead	1	CRR North	2016
66	2016-11-07	Bendiocarb	Dead	1	CRR North	2016
67	2016-11-07	Bendiocarb	Dead	1	CRR North	2016
68	2016-11-07	Bendiocarb	Dead	1	CRR North	2016
69	2016-11-07	Bendiocarb	Dead	1	CRR North	2016
70	2016-11-07	Bendiocarb	Dead	1	CRR North	2016
71	2016-11-07	Bendiocarb	Dead	1	CRR North	2016
72	2016-11-07	Bendiocarb	Dead	1	CRR North	2016
73	2016-11-07	Bendiocarb	Dead	1	CRR North	2016
74	2016-11-07	Bendiocarb	Dead	1	CRR North	2016
75	2016-11-07	Bendiocarb	Dead	1	CRR North	2016
76	2016-11-07	Bendiocarb	Dead	1	CRR North	2016
77	2016-11-07	Bendiocarb	Dead	1	CRR North	2016
78	2016-11-07	Bendiocarb	Dead	1	CRR North	2016
79	2016-11-08	Bendiocarb	Dead	1	CRR North	2016
80	2016-11-08	Bendiocarb	Dead	1	CRR North	2016
81	2016-11-08	Bendiocarb	Dead	1	CRR North	2016
82	2016-11-08	Bendiocarb	Dead	2	CRR North	2016
83	2016-11-08	Bendiocarb	Dead	2	CRR North	2016
84	2016-11-08	Bendiocarb	Dead	2	CRR North	2016
85	2016-11-08	Bendiocarb	Dead	2	CRR North	2016
86	2016-11-08	Bendiocarb	Dead	2	CRR North	2016
87	2016-11-08	Bendiocarb	Dead	2	CRR North	2016
88	2016-11-08	Bendiocarb	Dead	2	CRR North	2016
89	2016-11-08	Bendiocarb	Dead	2	CRR North	2016
90	2016-11-08	Bendiocarb	Dead	2	CRR North	2016
91	2016-11-08	Bendiocarb	Dead	2	CRR North	2016
92	2016-11-08	Bendiocarb	Dead	2	CRR North	2016
93	2016-11-08	Bendiocarb	Dead	2	CRR North	2016
94	2016-11-08	Bendiocarb	Dead	2	CRR North	2016
95	2016-11-08	Bendiocarb	Dead	2	CRR North	2016
96	2016-11-08	Bendiocarb	Dead	2	CRR North	2016
97	2016-11-08	Bendiocarb	Dead	2	CRR North	2016
98	2016-11-08	Bendiocarb	Dead	2	CRR North	2016
99	2016-11-08	Bendiocarb	Dead	2	CRR North	2016
100	2016-11-08	Bendiocarb	Dead	2	CRR North	2016
101	2016-11-08	Bendiocarb	Dead	2	CRR North	2016
102	2016-11-08	DDT	Alive	2	CRR North	2016
103	2016-11-08	DDT	Alive	2	CRR North	2016
104	2016-11-08	DDT	Dead	2	CRR North	2016
105	2016-11-08	DDT	Dead	2	CRR North	2016
106	2016-11-08	DDT	Dead	2	CRR North	2016
107	2016-11-08	DDT	Dead	2	CRR North	2016
108	2016-11-08	DDT	Dead	2	CRR North	2016
109	2016-11-08	DDT	Dead	2	CRR North	2016
110	2016-11-08	DDT	Dead	2	CRR North	2016
111	2016-11-08	DDT	Dead	2	CRR North	2016
112	2016-11-08	DDT	Dead	2	CRR North	2016
113	2016-11-08	DDT	Dead	2	CRR North	2016
114	2016-11-08	DDT	Dead	2	CRR North	2016
115	2016-11-08	DDT	Dead	2	CRR North	2016
116	2016-11-08	DDT	Dead	2	CRR North	2016
117	2016-11-08	DDT	Dead	2	CRR North	2016
118	2016-11-08	DDT	Dead	2	CRR North	2016
119	2016-11-08	DDT	Dead	2	CRR North	2016
120	2016-11-08	Deltamethrin	Alive	2	CRR North	2016
121	2016-11-08	Deltamethrin	Alive	2	CRR North	2016
122	2016-11-08	Deltamethrin	Dead	2	CRR North	2016
123	2016-11-08	Deltamethrin	Dead	2	CRR North	2016
124	2016-11-08	Deltamethrin	Dead	2	CRR North	2016
125	2016-11-08	Deltamethrin	Dead	2	CRR North	2016
126	2016-11-08	Deltamethrin	Dead	2	CRR North	2016
127	2016-11-08	Deltamethrin	Dead	2	CRR North	2016
128	2016-11-08	Deltamethrin	Dead	2	CRR North	2016
129	2016-11-08	Deltamethrin	Dead	2	CRR North	2016
130	2016-11-08	Deltamethrin	Dead	2	CRR North	2016
131	2016-11-08	Deltamethrin	Dead	2	CRR North	2016
132	2016-11-08	Deltamethrin	Dead	2	CRR North	2016
133	2016-11-08	Deltamethrin	Dead	2	CRR North	2016
134	2016-11-08	Deltamethrin	Dead	2	CRR North	2016
135	2016-11-08	Deltamethrin	Dead	2	CRR North	2016
136	2016-11-08	Deltamethrin	Dead	2	CRR North	2016
137	2016-11-08	Deltamethrin	Dead	2	CRR North	2016
436	2016-11-14	Pirimi_M	Dead	6	CRR North	2016
437	2016-11-14	Pirimi_M	Dead	6	CRR North	2016
438	2016-11-14	Pirimi_M	Dead	6	CRR North	2016
439	2016-11-14	Pirimi_M	Dead	6	CRR North	2016
440	2016-11-14	Pirimi_M	Dead	6	CRR North	2016
441	2016-11-14	Pirimi_M	Dead	6	CRR North	2016
442	2016-11-14	Pirimi_M	Dead	6	CRR North	2016
443	2016-11-14	Pirimi_M	Dead	6	CRR North	2016
444	2016-11-14	Pirimi_M	Dead	6	CRR North	2016
445	2016-11-14	Pirimi_M	Dead	6	CRR North	2016
446	2016-11-14	Pirimi_M	Dead	6	CRR North	2016
447	2016-11-14	Pirimi_M	Dead	6	CRR North	2016
448	2016-11-14	Pirimi_M	Dead	6	CRR North	2016
449	2016-11-14	Pirimi_M	Dead	6	CRR North	2016
450	2016-11-14	Pirimi_M	Dead	6	CRR North	2016
451	2016-11-14	Pirimi_M	Dead	6	CRR North	2016
452	2016-11-14	Pirimi_M	Dead	6	CRR North	2016
453	2016-11-14	Pirimi_M	Dead	6	CRR North	2016
454	2016-11-14	Pirimi_M	Dead	6	CRR North	2016
455	2016-11-14	Pirimi_M	Dead	6	CRR North	2016
456	2016-11-14	Pirimi_M	Dead	6	CRR North	2016
457	2016-11-14	Pirimi_M	Dead	6	CRR North	2016
458	2016-11-14	Pirimi_M	Dead	6	CRR North	2016
459	2016-11-14	Pirimi_M	Dead	6	CRR North	2016
460	2016-11-14	Pirimi_M	Dead	6	CRR North	2016
461	2016-11-14	Permethrin	Alive	6	CRR North	2016
462	2016-11-14	Permethrin	Alive	6	CRR North	2016
463	2016-11-14	Permethrin	Alive	6	CRR North	2016
464	2016-11-14	Permethrin	Alive	6	CRR North	2016
465	2016-11-14	Permethrin	Alive	6	CRR North	2016
466	2016-11-14	Permethrin	Alive	6	CRR North	2016
467	2016-11-14	Permethrin	Alive	6	CRR North	2016
468	2016-11-14	Permethrin	Dead	6	CRR North	2016
469	2016-11-14	Permethrin	Dead	6	CRR North	2016
470	2016-11-14	Permethrin	Dead	6	CRR North	2016
471	2016-11-14	Permethrin	Dead	6	CRR North	2016
472	2016-11-14	Permethrin	Dead	6	CRR North	2016
473	2016-11-14	Permethrin	Dead	6	CRR North	2016
474	2016-11-14	Permethrin	Dead	6	CRR North	2016
475	2016-11-14	Permethrin	Dead	6	CRR North	2016
476	2016-11-14	Permethrin	Dead	6	CRR North	2016
477	2016-11-14	Permethrin	Dead	6	CRR North	2016
478	2016-11-14	Permethrin	Dead	6	CRR North	2016
479	2016-11-14	Permethrin	Dead	6	CRR North	2016
480	2016-11-14	Permethrin	Dead	6	CRR North	2016
481	2016-11-14	Permethrin	Dead	6	CRR North	2016
482	2016-11-14	Deltamethrin	Alive	6	CRR North	2016
483	2016-11-14	Deltamethrin	Alive	6	CRR North	2016
484	2016-11-14	Deltamethrin	Alive	6	CRR North	2016
485	2016-11-14	Deltamethrin	Alive	6	CRR North	2016
486	2016-11-14	Deltamethrin	Alive	6	CRR North	2016
487	2016-11-14	Deltamethrin	Dead	7	CRR North	2016
488	2016-11-14	Deltamethrin	Dead	7	CRR North	2016
489	2016-11-14	Deltamethrin	Dead	7	CRR North	2016
490	2016-11-14	Deltamethrin	Dead	7	CRR North	2016
491	2016-11-14	Deltamethrin	Dead	7	CRR North	2016
492	2016-11-14	Deltamethrin	Dead	7	CRR North	2016
493	2016-11-14	Deltamethrin	Dead	7	CRR North	2016
494	2016-11-14	Deltamethrin	Dead	7	CRR North	2016
495	2016-11-14	Deltamethrin	Dead	7	CRR North	2016
496	2016-11-14	Deltamethrin	Dead	7	CRR North	2016
497	2016-11-14	Deltamethrin	Dead	7	CRR North	2016
498	2016-11-14	Deltamethrin	Dead	7	CRR North	2016
499	2016-11-14	Deltamethrin	Dead	7	CRR North	2016
500	2016-11-14	Deltamethrin	Dead	7	CRR North	2016
501	2016-11-14	Deltamethrin	Dead	7	CRR North	2016
502	2016-11-14	Deltamethrin	Dead	7	CRR North	2016
503	2016-11-14	Deltamethrin	Dead	7	CRR North	2016
504	2016-11-14	Deltamethrin	Dead	7	CRR North	2016
505	2016-11-14	Deltamethrin	Dead	7	CRR North	2016
506	2016-11-14	Deltamethrin	Dead	7	CRR North	2016
547	2016-11-14	Pirimi_M	Dead	7	CRR North	2016
548	2016-11-14	Pirimi_M	Dead	7	CRR North	2016
549	2016-11-14	Pirimi_M	Dead	7	CRR North	2016
550	2016-11-14	Pirimi_M	Dead	7	CRR North	2016
551	2016-11-14	Pirimi_M	Dead	7	CRR North	2016
552	2016-11-14	Pirimi_M	Dead	7	CRR North	2016
553	2016-11-14	Pirimi_M	Dead	7	CRR North	2016
554	2016-11-14	Pirimi_M	Dead	7	CRR North	2016
555	2016-11-14	Pirimi_M	Dead	7	CRR North	2016
556	2016-11-14	Pirimi_M	Dead	7	CRR North	2016
557	2016-11-14	Pirimi_M	Dead	7	CRR North	2016
558	2016-11-14	Pirimi_M	Dead	7	CRR North	2016
559	2016-11-14	Pirimi_M	Dead	7	CRR North	2016
560	2016-11-14	Pirimi_M	Dead	7	CRR North	2016
561	2016-11-14	Pirimi_M	Dead	7	CRR North	2016
562	2016-11-14	Pirimi_M	Dead	7	CRR North	2016
563	2016-11-14	Pirimi_M	Dead	7	CRR North	2016
564	2016-11-14	Pirimi_M	Dead	7	CRR North	2016
565	2016-11-14	Pirimi_M	Dead	7	CRR North	2016
566	2016-11-14	Pirimi_M	Dead	7	CRR North	2016
567	2016-11-14	Pirimi_M	Dead	7	CRR North	2016
568	2016-11-14	Pirimi_M	Dead	8	CRR North	2016
569	2016-11-14	Pirimi_M	Dead	8	CRR North	2016
570	2016-11-14	Pirimi_M	Dead	8	CRR North	2016
571	2016-11-14	Permethrin	Alive	8	CRR North	2016
572	2016-11-14	Permethrin	Alive	8	CRR North	2016
573	2016-11-14	Permethrin	Alive	8	CRR North	2016
574	2016-11-14	Permethrin	Alive	8	CRR North	2016
575	2016-11-14	Permethrin	Alive	8	CRR North	2016
576	2016-11-14	Permethrin	Alive	8	CRR North	2016
577	2016-11-14	Permethrin	Alive	8	CRR North	2016
578	2016-11-14	Permethrin	Alive	8	CRR North	2016
579	2016-11-14	Permethrin	Dead	8	CRR North	2016
580	2016-11-14	Permethrin	Dead	8	CRR North	2016
581	2016-11-14	Permethrin	Dead	8	CRR North	2016
582	2016-11-14	Permethrin	Dead	8	CRR North	2016
583	2016-11-14	Permethrin	Dead	8	CRR North	2016
584	2016-11-14	Permethrin	Dead	8	CRR North	2016
585	2016-11-14	Permethrin	Dead	8	CRR North	2016
586	2016-11-14	Permethrin	Dead	8	CRR North	2016
587	2016-11-14	Permethrin	Dead	8	CRR North	2016
588	2016-11-14	Permethrin	Dead	8	CRR North	2016
589	2016-11-14	Permethrin	Dead	8	CRR North	2016
590	2016-11-14	Permethrin	Dead	8	CRR North	2016
591	2016-11-14	Permethrin	Dead	8	CRR North	2016
592	2016-11-14	Permethrin	Dead	8	CRR North	2016
593	2016-11-14	Bendiocarb	Dead	8	CRR North	2016
594	2016-11-14	Bendiocarb	Dead	8	CRR North	2016
595	2016-11-14	Bendiocarb	Dead	8	CRR North	2016
596	2016-11-14	Bendiocarb	Dead	8	CRR North	2016
597	2016-11-14	Bendiocarb	Dead	8	CRR North	2016
598	2016-11-14	Bendiocarb	Dead	8	CRR North	2016
599	2016-11-14	Bendiocarb	Dead	8	CRR North	2016
600	2016-11-14	Bendiocarb	Dead	8	CRR North	2016
601	2016-11-14	Bendiocarb	Dead	8	CRR North	2016
602	2016-11-14	Bendiocarb	Dead	8	CRR North	2016
603	2016-11-14	Bendiocarb	Dead	8	CRR North	2016
604	2016-11-14	Bendiocarb	Dead	8	CRR North	2016
605	2016-11-14	Bendiocarb	Dead	8	CRR North	2016
606	2016-11-14	Bendiocarb	Dead	8	CRR North	2016
607	2016-11-14	Bendiocarb	Dead	8	CRR North	2016
608	2016-11-14	Bendiocarb	Dead	8	CRR North	2016
609	2016-11-14	Bendiocarb	Dead	8	CRR North	2016
610	2016-11-14	Bendiocarb	Dead	8	CRR North	2016
611	2016-11-14	Bendiocarb	Dead	8	CRR North	2016
612	2016-11-14	Bendiocarb	Dead	8	CRR North	2016
613	2016-11-14	Bendiocarb	Dead	8	CRR North	2016
614	2016-11-14	Bendiocarb	Dead	8	CRR North	2016
615	2016-11-14	Bendiocarb	Dead	8	CRR North	2016
616	2016-11-14	Bendiocarb	Dead	8	CRR North	2016
617	2016-11-14	Bendiocarb	Dead	8	CRR North	2016
618	2016-11-14	DDT	Dead	8	CRR North	2016
619	2016-11-14	DDT	Dead	8	CRR North	2016
620	2016-11-14	DDT	Dead	8	CRR North	2016
621	2016-11-14	DDT	Dead	8	CRR North	2016
622	2016-11-14	DDT	Dead	8	CRR North	2016
623	2016-11-14	DDT	Dead	8	CRR North	2016
624	2016-11-14	DDT	Dead	8	CRR North	2016
625	2016-11-14	DDT	Dead	8	CRR North	2016
626	2016-11-14	DDT	Dead	8	CRR North	2016
627	2016-11-14	DDT	Dead	8	CRR North	2016
628	2016-11-14	DDT	Dead	8	CRR North	2016
629	2016-11-14	DDT	Dead	8	CRR North	2016
630	2016-11-14	DDT	Dead	8	CRR North	2016
631	2016-11-14	DDT	Dead	8	CRR North	2016
632	2016-11-14	DDT	Dead	8	CRR North	2016
633	2016-11-14	DDT	Dead	8	CRR North	2016
634	2016-11-14	DDT	Dead	8	CRR North	2016
635	2016-11-14	DDT	Dead	8	CRR North	2016
636	2016-11-14	DDT	Dead	8	CRR North	2016
637	2016-11-14	DDT	Dead	8	CRR North	2016
638	2016-11-14	DDT	Dead	8	CRR North	2016
924	2016-11-17	Bendiocarb	Alive	12	CRR North	2016
925	2016-11-17	Bendiocarb	Dead	12	CRR North	2016
926	2016-11-17	Bendiocarb	Dead	12	CRR North	2016
927	2016-11-17	Bendiocarb	Dead	12	CRR North	2016
928	2016-11-17	Bendiocarb	Dead	12	CRR North	2016
929	2016-11-17	Bendiocarb	Dead	12	CRR North	2016
930	2016-11-17	Bendiocarb	Dead	12	CRR North	2016
931	2016-11-17	Bendiocarb	Dead	12	CRR North	2016
932	2016-11-17	Bendiocarb	Dead	12	CRR North	2016
933	2016-11-17	Bendiocarb	Dead	12	CRR North	2016
934	2016-11-17	Bendiocarb	Dead	12	CRR North	2016
935	2016-11-17	Bendiocarb	Dead	12	CRR North	2016
936	2016-11-17	Bendiocarb	Dead	12	CRR North	2016
937	2016-11-17	Bendiocarb	Dead	12	CRR North	2016
938	2016-11-17	Bendiocarb	Dead	12	CRR North	2016
939	2016-11-17	Bendiocarb	Dead	12	CRR North	2016
940	2016-11-17	Bendiocarb	Dead	12	CRR North	2016
941	2016-11-17	Bendiocarb	Dead	12	CRR North	2016
942	2016-11-17	Bendiocarb	Dead	12	CRR North	2016
943	2016-11-17	Bendiocarb	Dead	12	CRR North	2016
944	2016-11-17	DDT	Dead	12	CRR North	2016
945	2016-11-17	DDT	Dead	12	CRR North	2016
946	2016-11-17	DDT	Dead	12	CRR North	2016
947	2016-11-17	DDT	Dead	12	CRR North	2016
948	2016-11-17	DDT	Dead	12	CRR North	2016
949	2016-11-17	DDT	Dead	12	CRR North	2016
950	2016-11-17	DDT	Dead	12	CRR North	2016
951	2016-11-17	DDT	Dead	12	CRR North	2016
952	2016-11-17	DDT	Dead	12	CRR North	2016
953	2016-11-17	DDT	Dead	12	CRR North	2016
954	2016-11-17	DDT	Dead	12	CRR North	2016
955	2016-11-17	DDT	Dead	12	CRR North	2016
956	2016-11-17	DDT	Dead	12	CRR North	2016
957	2016-11-17	DDT	Dead	12	CRR North	2016
958	2016-11-17	DDT	Dead	12	CRR North	2016
959	2016-11-17	DDT	Dead	12	CRR North	2016
960	2016-11-17	DDT	Dead	12	CRR North	2016
961	2016-11-17	DDT	Dead	12	CRR North	2016
962	2016-11-17	DDT	Dead	12	CRR North	2016
963	2016-11-17	Deltamethrin	Alive	12	CRR North	2016
964	2016-11-17	Deltamethrin	Alive	12	CRR North	2016
965	2016-11-17	Deltamethrin	Alive	12	CRR North	2016
966	2016-11-17	Deltamethrin	Alive	12	CRR North	2016
967	2016-11-17	Deltamethrin	Alive	12	CRR North	2016
968	2016-11-17	Deltamethrin	Alive	12	CRR North	2016
969	2016-11-17	Deltamethrin	Alive	12	CRR North	2016
970	2016-11-17	Deltamethrin	Alive	12	CRR North	2016
971	2016-11-17	Deltamethrin	Alive	12	CRR North	2016
972	2016-11-17	Deltamethrin	Alive	12	CRR North	2016
973	2016-11-17	Deltamethrin	Alive	13	CRR North	2016
974	2016-11-17	Deltamethrin	Alive	13	CRR North	2016
975	2016-11-17	Deltamethrin	Alive	13	CRR North	2016
976	2016-11-17	Deltamethrin	Alive	13	CRR North	2016
977	2016-11-17	Deltamethrin	Alive	13	CRR North	2016
978	2016-11-17	Deltamethrin	Alive	13	CRR North	2016
979	2016-11-17	Deltamethrin	Dead	13	CRR North	2016
980	2016-11-17	Deltamethrin	Dead	13	CRR North	2016
981	2016-11-17	Deltamethrin	Dead	13	CRR North	2016
982	2016-11-17	Deltamethrin	Dead	13	CRR North	2016
983	2016-11-17	Deltamethrin	Dead	13	CRR North	2016
984	2016-11-17	Deltamethrin	Dead	13	CRR North	2016
985	2016-11-17	Bendiocarb	Dead	13	CRR North	2016
986	2016-11-17	Bendiocarb	Dead	13	CRR North	2016
987	2016-11-17	Bendiocarb	Dead	13	CRR North	2016
988	2016-11-17	Bendiocarb	Dead	13	CRR North	2016
989	2016-11-17	Bendiocarb	Dead	13	CRR North	2016
990	2016-11-17	Bendiocarb	Dead	13	CRR North	2016
991	2016-11-17	Bendiocarb	Dead	13	CRR North	2016
992	2016-11-17	Bendiocarb	Dead	13	CRR North	2016
993	2016-11-17	Bendiocarb	Dead	13	CRR North	2016
994	2016-11-17	Bendiocarb	Dead	13	CRR North	2016
995	2016-11-17	Bendiocarb	Dead	13	CRR North	2016
996	2016-11-17	Bendiocarb	Dead	13	CRR North	2016
997	2016-11-17	Bendiocarb	Dead	13	CRR North	2016
998	2016-11-17	Bendiocarb	Dead	13	CRR North	2016
999	2016-11-17	Bendiocarb	Dead	13	CRR North	2016
1000	2016-11-17	Bendiocarb	Dead	13	CRR North	2016
1001	2016-11-17	Bendiocarb	Dead	13	CRR North	2016
1002	2016-11-17	Bendiocarb	Dead	13	CRR North	2016
1003	2016-11-17	Bendiocarb	Dead	13	CRR North	2016
1004	2016-11-17	DDT	Dead	13	CRR North	2016
1005	2016-11-17	DDT	Dead	13	CRR North	2016
1006	2016-11-17	DDT	Dead	13	CRR North	2016
1007	2016-11-17	DDT	Dead	13	CRR North	2016
1008	2016-11-17	DDT	Dead	13	CRR North	2016
1009	2016-11-17	DDT	Dead	13	CRR North	2016
1010	2016-11-17	DDT	Dead	13	CRR North	2016
1011	2016-11-17	DDT	Dead	13	CRR North	2016
1012	2016-11-17	DDT	Dead	13	CRR North	2016
1013	2016-11-17	DDT	Dead	13	CRR North	2016
1014	2016-11-17	DDT	Dead	13	CRR North	2016
1015	2016-11-17	DDT	Dead	13	CRR North	2016
1016	2016-11-17	DDT	Dead	13	CRR North	2016
1017	2016-11-17	DDT	Dead	13	CRR North	2016
1018	2016-11-17	DDT	Dead	13	CRR North	2016
1019	2016-11-17	DDT	Dead	13	CRR North	2016
1020	2016-11-17	DDT	Dead	13	CRR North	2016
1021	2016-11-17	DDT	Dead	13	CRR North	2016
1142	2016-11-19	Bendiocarb	Alive	15	CRR North	2016
1143	2016-11-19	Bendiocarb	Alive	15	CRR North	2016
1144	2016-11-19	Bendiocarb	Dead	15	CRR North	2016
1145	2016-11-19	Bendiocarb	Dead	15	CRR North	2016
1146	2016-11-19	Bendiocarb	Dead	15	CRR North	2016
1147	2016-11-19	Bendiocarb	Dead	15	CRR North	2016
1148	2016-11-19	Bendiocarb	Dead	15	CRR North	2016
1149	2016-11-19	Bendiocarb	Dead	15	CRR North	2016
1150	2016-11-19	Bendiocarb	Dead	15	CRR North	2016
1151	2016-11-19	Bendiocarb	Dead	15	CRR North	2016
1152	2016-11-19	Bendiocarb	Dead	15	CRR North	2016
1153	2016-11-19	Bendiocarb	Dead	15	CRR North	2016
1154	2016-11-19	Bendiocarb	Dead	15	CRR North	2016
1155	2016-11-19	Bendiocarb	Dead	15	CRR North	2016
1156	2016-11-19	Bendiocarb	Dead	15	CRR North	2016
1157	2016-11-19	Bendiocarb	Dead	15	CRR North	2016
1158	2016-11-19	Bendiocarb	Dead	15	CRR North	2016
1159	2016-11-19	Bendiocarb	Dead	15	CRR North	2016
1160	2016-11-19	Bendiocarb	Dead	15	CRR North	2016
1161	2016-11-19	Bendiocarb	Dead	15	CRR North	2016
1162	2016-11-19	DDT	Alive	15	CRR North	2016
1163	2016-11-19	DDT	Alive	15	CRR North	2016
1164	2016-11-19	DDT	Alive	15	CRR North	2016
1165	2016-11-19	DDT	Dead	15	CRR North	2016
1166	2016-11-19	DDT	Dead	15	CRR North	2016
1167	2016-11-19	DDT	Dead	15	CRR North	2016
1168	2016-11-19	DDT	Dead	15	CRR North	2016
1169	2016-11-19	DDT	Dead	15	CRR North	2016
1170	2016-11-19	DDT	Dead	15	CRR North	2016
1171	2016-11-19	DDT	Dead	15	CRR North	2016
1172	2016-11-19	DDT	Dead	15	CRR North	2016
1173	2016-11-19	DDT	Dead	15	CRR North	2016
1174	2016-11-19	DDT	Dead	15	CRR North	2016
1175	2016-11-19	DDT	Dead	15	CRR North	2016
1176	2016-11-19	DDT	Dead	15	CRR North	2016
1177	2016-11-19	DDT	Dead	15	CRR North	2016
1178	2016-11-19	DDT	Dead	15	CRR North	2016
1179	2016-11-19	DDT	Dead	15	CRR North	2016
1180	2016-11-19	Deltamethrin	Alive	15	CRR North	2016
1181	2016-11-19	Deltamethrin	Alive	15	CRR North	2016
1182	2016-11-19	Deltamethrin	Alive	15	CRR North	2016
1183	2016-11-19	Deltamethrin	Alive	15	CRR North	2016
1184	2016-11-19	Deltamethrin	Alive	15	CRR North	2016
1185	2016-11-19	Deltamethrin	Alive	15	CRR North	2016
1186	2016-11-19	Deltamethrin	Alive	15	CRR North	2016
1187	2016-11-19	Deltamethrin	Alive	15	CRR North	2016
1188	2016-11-19	Deltamethrin	Alive	15	CRR North	2016
1189	2016-11-19	Deltamethrin	Alive	15	CRR North	2016
1190	2016-11-19	Deltamethrin	Alive	15	CRR North	2016
1191	2016-11-19	Deltamethrin	Dead	15	CRR North	2016
1192	2016-11-19	Deltamethrin	Dead	15	CRR North	2016
1193	2016-11-19	Deltamethrin	Dead	15	CRR North	2016
1194	2016-11-19	Deltamethrin	Dead	15	CRR North	2016
1195	2016-11-19	Deltamethrin	Dead	15	CRR North	2016
1196	2016-11-19	Deltamethrin	Dead	15	CRR North	2016
1197	2016-11-19	Deltamethrin	Dead	15	CRR North	2016
1198	2016-11-19	Deltamethrin	Dead	15	CRR North	2016
1290	2016-12-04	Bendiocarb	Dead	16	CRR North	2016
1291	2016-12-04	Bendiocarb	Dead	16	CRR North	2016
1292	2016-12-04	Bendiocarb	Dead	16	CRR North	2016
1293	2016-12-04	Bendiocarb	Dead	16	CRR North	2016
1294	2016-12-04	Bendiocarb	Dead	16	CRR North	2016
1295	2016-12-04	Bendiocarb	Dead	16	CRR North	2016
1296	2016-12-04	Bendiocarb	Dead	16	CRR North	2016
1297	2016-12-04	Bendiocarb	Dead	17	CRR North	2016
1298	2016-12-04	Bendiocarb	Dead	17	CRR North	2016
1299	2016-12-04	Bendiocarb	Dead	17	CRR North	2016
1300	2016-12-04	Bendiocarb	Dead	17	CRR North	2016
1301	2016-12-04	Bendiocarb	Dead	17	CRR North	2016
1302	2016-12-04	Bendiocarb	Dead	17	CRR North	2016
1303	2016-12-04	Bendiocarb	Dead	17	CRR North	2016
1304	2016-12-04	Bendiocarb	Dead	17	CRR North	2016
1305	2016-12-04	Bendiocarb	Dead	17	CRR North	2016
1306	2016-12-04	Bendiocarb	Dead	17	CRR North	2016
1307	2016-12-04	Bendiocarb	Dead	17	CRR North	2016
1308	2016-12-04	Bendiocarb	Dead	17	CRR North	2016
1309	2016-12-04	Bendiocarb	Dead	17	CRR North	2016
1310	2016-12-04	DDT	Dead	17	CRR North	2016
1311	2016-12-04	DDT	Dead	17	CRR North	2016
1312	2016-12-04	DDT	Dead	17	CRR North	2016
1313	2016-12-04	DDT	Dead	17	CRR North	2016
1314	2016-12-04	DDT	Dead	17	CRR North	2016
1315	2016-12-04	DDT	Dead	17	CRR North	2016
1316	2016-12-04	DDT	Dead	17	CRR North	2016
1317	2016-12-04	DDT	Dead	17	CRR North	2016
1318	2016-12-04	DDT	Dead	17	CRR North	2016
1319	2016-12-04	DDT	Dead	17	CRR North	2016
1320	2016-12-04	DDT	Dead	17	CRR North	2016
1321	2016-12-04	DDT	Dead	17	CRR North	2016
1322	2016-12-04	DDT	Dead	17	CRR North	2016
1323	2016-12-04	DDT	Dead	17	CRR North	2016
1324	2016-12-04	DDT	Dead	17	CRR North	2016
1325	2016-12-04	DDT	Dead	17	CRR North	2016
1326	2016-12-04	DDT	Dead	17	CRR North	2016
1327	2016-12-04	DDT	Dead	17	CRR North	2016
1328	2016-12-04	DDT	Dead	17	CRR North	2016
1329	2016-12-04	DDT	Dead	17	CRR North	2016
1330	2016-12-04	PY-Control	Alive	17	CRR North	2016
1331	2016-12-04	PY-Control	Alive	17	CRR North	2016
1332	2016-12-04	PY-Control	Alive	17	CRR North	2016
1333	2016-12-04	PY-Control	Alive	17	CRR North	2016
1334	2016-12-04	PY-Control	Alive	17	CRR North	2016
1335	2016-12-04	PY-Control	Alive	17	CRR North	2016
1336	2016-12-04	PY-Control	Alive	17	CRR North	2016
1337	2016-12-04	PY-Control	Alive	17	CRR North	2016
1338	2016-12-04	PY-Control	Alive	17	CRR North	2016
1339	2016-12-04	PY-Control	Alive	17	CRR North	2016
1340	2016-12-04	PY-Control	Alive	17	CRR North	2016
1341	2016-12-04	PY-Control	Alive	17	CRR North	2016
1342	2016-12-04	PY-Control	Alive	17	CRR North	2016
1343	2016-12-04	PY-Control	Alive	17	CRR North	2016
1344	2016-12-04	PY-Control	Alive	17	CRR North	2016
1345	2016-12-04	PY-Control	Alive	17	CRR North	2016
1346	2016-12-04	PY-Control	Alive	17	CRR North	2016
1347	2016-12-04	PY-Control	Alive	17	CRR North	2016
1348	2016-12-04	Deltamethrin	Alive	17	CRR North	2016
1349	2016-12-04	Deltamethrin	Alive	17	CRR North	2016
1350	2016-12-04	Deltamethrin	Alive	17	CRR North	2016
1351	2016-12-04	Deltamethrin	Alive	17	CRR North	2016
1352	2016-12-04	Deltamethrin	Alive	17	CRR North	2016
1353	2016-12-04	Deltamethrin	Alive	17	CRR North	2016
1354	2016-12-04	Deltamethrin	Alive	17	CRR North	2016
1355	2016-12-04	Deltamethrin	Alive	17	CRR North	2016
1356	2016-12-04	Deltamethrin	Dead	17	CRR North	2016
1357	2016-12-04	Deltamethrin	Dead	17	CRR North	2016
1358	2016-12-04	Deltamethrin	Dead	17	CRR North	2016
1359	2016-12-04	Deltamethrin	Dead	17	CRR North	2016
1360	2016-12-04	Deltamethrin	Dead	17	CRR North	2016
1361	2016-12-04	Deltamethrin	Dead	17	CRR North	2016
1362	2016-12-04	Deltamethrin	Dead	17	CRR North	2016
1363	2016-12-04	Deltamethrin	Dead	17	CRR North	2016
1364	2016-12-04	Deltamethrin	Dead	17	CRR North	2016
1365	2016-12-04	Deltamethrin	Dead	17	CRR North	2016
1366	2016-12-04	Deltamethrin	Dead	17	CRR North	2016
1367	2016-12-04	Deltamethrin	Dead	17	CRR North	2016
1368	2016-12-04	Deltamethrin	Dead	17	CRR North	2016
1369	2016-12-04	Pirimi_M	Dead	17	CRR North	2016
1370	2016-12-04	Pirimi_M	Dead	17	CRR North	2016
1371	2016-12-04	Pirimi_M	Dead	17	CRR North	2016
1372	2016-12-04	Pirimi_M	Dead	17	CRR North	2016
1373	2016-12-04	Pirimi_M	Dead	17	CRR North	2016
1374	2016-12-04	Pirimi_M	Dead	17	CRR North	2016
1375	2016-12-04	Pirimi_M	Dead	17	CRR North	2016
1376	2016-12-04	Pirimi_M	Dead	17	CRR North	2016
1377	2016-12-04	Pirimi_M	Dead	17	CRR North	2016
1378	2016-12-04	Pirimi_M	Dead	18	CRR North	2016
1379	2016-12-04	Pirimi_M	Dead	18	CRR North	2016
1380	2016-12-04	Pirimi_M	Dead	18	CRR North	2016
1381	2016-12-04	Pirimi_M	Dead	18	CRR North	2016
1382	2016-12-04	Pirimi_M	Dead	18	CRR North	2016
1383	2016-12-04	Pirimi_M	Dead	18	CRR North	2016
1384	2016-12-04	Pirimi_M	Dead	18	CRR North	2016
1385	2016-12-04	Pirimi_M	Dead	18	CRR North	2016
1386	2016-12-04	Permethrin	Alive	18	CRR North	2016
1387	2016-12-04	Permethrin	Alive	18	CRR North	2016
1388	2016-12-04	Permethrin	Alive	18	CRR North	2016
1389	2016-12-04	Permethrin	Dead	18	CRR North	2016
1390	2016-12-04	Permethrin	Dead	18	CRR North	2016
1391	2016-12-04	Permethrin	Dead	18	CRR North	2016
1392	2016-12-04	Permethrin	Dead	18	CRR North	2016
1393	2016-12-04	Permethrin	Dead	18	CRR North	2016
1394	2016-12-04	Permethrin	Dead	18	CRR North	2016
1395	2016-12-04	Permethrin	Dead	18	CRR North	2016
1396	2016-12-04	Permethrin	Dead	18	CRR North	2016
1397	2016-12-04	Permethrin	Dead	18	CRR North	2016
1398	2016-12-04	Permethrin	Dead	18	CRR North	2016
1399	2016-12-04	Permethrin	Dead	18	CRR North	2016
1400	2016-12-04	Permethrin	Dead	18	CRR North	2016
1401	2016-12-04	Permethrin	Dead	18	CRR North	2016
1402	2016-12-04	Permethrin	Dead	18	CRR North	2016
720	2016-11-16	Bendiocarb	Alive	9	CRR South	2016
721	2016-11-16	Bendiocarb	Alive	9	CRR South	2016
722	2016-11-16	Bendiocarb	Dead	9	CRR South	2016
723	2016-11-16	Bendiocarb	Dead	9	CRR South	2016
724	2016-11-16	Bendiocarb	Dead	9	CRR South	2016
725	2016-11-16	Bendiocarb	Dead	9	CRR South	2016
726	2016-11-16	Bendiocarb	Dead	9	CRR South	2016
727	2016-11-16	Bendiocarb	Dead	9	CRR South	2016
728	2016-11-16	Bendiocarb	Dead	9	CRR South	2016
729	2016-11-16	Bendiocarb	Dead	9	CRR South	2016
730	2016-11-16	Bendiocarb	Dead	10	CRR South	2016
731	2016-11-16	Bendiocarb	Dead	10	CRR South	2016
732	2016-11-16	Bendiocarb	Dead	10	CRR South	2016
733	2016-11-16	Bendiocarb	Dead	10	CRR South	2016
734	2016-11-16	Bendiocarb	Dead	10	CRR South	2016
735	2016-11-16	Bendiocarb	Dead	10	CRR South	2016
736	2016-11-16	Bendiocarb	Dead	10	CRR South	2016
737	2016-11-16	Bendiocarb	Dead	10	CRR South	2016
738	2016-11-16	Bendiocarb	Dead	10	CRR South	2016
739	2016-11-16	Bendiocarb	Dead	10	CRR South	2016
740	2016-11-16	Bendiocarb	Dead	10	CRR South	2016
741	2016-11-16	Bendiocarb	Dead	10	CRR South	2016
742	2016-11-16	DDT	Alive	10	CRR South	2016
743	2016-11-16	DDT	Dead	10	CRR South	2016
744	2016-11-16	DDT	Dead	10	CRR South	2016
745	2016-11-16	DDT	Dead	10	CRR South	2016
746	2016-11-16	DDT	Dead	10	CRR South	2016
747	2016-11-16	DDT	Dead	10	CRR South	2016
748	2016-11-16	DDT	Dead	10	CRR South	2016
749	2016-11-16	DDT	Dead	10	CRR South	2016
750	2016-11-16	DDT	Dead	10	CRR South	2016
751	2016-11-16	DDT	Dead	10	CRR South	2016
752	2016-11-16	DDT	Dead	10	CRR South	2016
753	2016-11-16	DDT	Dead	10	CRR South	2016
754	2016-11-16	DDT	Dead	10	CRR South	2016
755	2016-11-16	DDT	Dead	10	CRR South	2016
756	2016-11-16	DDT	Dead	10	CRR South	2016
757	2016-11-16	DDT	Dead	10	CRR South	2016
758	2016-11-16	DDT	Dead	10	CRR South	2016
759	2016-11-16	DDT	Dead	10	CRR South	2016
760	2016-11-16	DDT	Dead	10	CRR South	2016
761	2016-11-16	DDT	Dead	10	CRR South	2016
762	2016-11-16	Deltamethrin	Alive	10	CRR South	2016
763	2016-11-16	Deltamethrin	Alive	10	CRR South	2016
764	2016-11-16	Deltamethrin	Alive	10	CRR South	2016
765	2016-11-16	Deltamethrin	Alive	10	CRR South	2016
766	2016-11-16	Deltamethrin	Alive	10	CRR South	2016
767	2016-11-16	Deltamethrin	Alive	10	CRR South	2016
768	2016-11-16	Deltamethrin	Alive	10	CRR South	2016
769	2016-11-16	Deltamethrin	Alive	10	CRR South	2016
770	2016-11-16	Deltamethrin	Alive	10	CRR South	2016
771	2016-11-16	Deltamethrin	Alive	10	CRR South	2016
772	2016-11-16	Deltamethrin	Alive	10	CRR South	2016
773	2016-11-16	Deltamethrin	Dead	10	CRR South	2016
774	2016-11-16	Deltamethrin	Dead	10	CRR South	2016
775	2016-11-16	Deltamethrin	Dead	10	CRR South	2016
776	2016-11-16	Deltamethrin	Dead	10	CRR South	2016
777	2016-11-16	Deltamethrin	Dead	10	CRR South	2016
778	2016-11-16	Deltamethrin	Dead	10	CRR South	2016
779	2016-11-16	Deltamethrin	Dead	10	CRR South	2016
780	2016-11-16	Deltamethrin	Dead	10	CRR South	2016
781	2016-11-16	Deltamethrin	Dead	10	CRR South	2016
782	2016-11-16	Deltamethrin	Dead	10	CRR South	2016
783	2016-11-16	Deltamethrin	Dead	10	CRR South	2016
784	2016-11-16	Deltamethrin	Dead	10	CRR South	2016
785	2016-11-16	Bendiocarb	Dead	10	CRR South	2016
786	2016-11-16	Bendiocarb	Dead	10	CRR South	2016
787	2016-11-16	Bendiocarb	Dead	10	CRR South	2016
788	2016-11-16	Bendiocarb	Dead	10	CRR South	2016
789	2016-11-16	Bendiocarb	Dead	10	CRR South	2016
790	2016-11-16	Bendiocarb	Dead	10	CRR South	2016
791	2016-11-16	Bendiocarb	Dead	10	CRR South	2016
792	2016-11-16	Bendiocarb	Dead	10	CRR South	2016
793	2016-11-16	Bendiocarb	Dead	10	CRR South	2016
794	2016-11-16	Bendiocarb	Dead	10	CRR South	2016
795	2016-11-16	Bendiocarb	Dead	10	CRR South	2016
796	2016-11-16	Bendiocarb	Dead	10	CRR South	2016
797	2016-11-16	Bendiocarb	Dead	10	CRR South	2016
798	2016-11-16	Bendiocarb	Dead	10	CRR South	2016
799	2016-11-16	Bendiocarb	Dead	10	CRR South	2016
800	2016-11-16	Bendiocarb	Dead	10	CRR South	2016
801	2016-11-16	Bendiocarb	Dead	10	CRR South	2016
802	2016-11-16	Bendiocarb	Dead	10	CRR South	2016
803	2016-11-16	Bendiocarb	Dead	10	CRR South	2016
804	2016-11-16	DDT	Dead	10	CRR South	2016
805	2016-11-16	DDT	Dead	10	CRR South	2016
806	2016-11-16	DDT	Dead	10	CRR South	2016
807	2016-11-16	DDT	Dead	10	CRR South	2016
808	2016-11-16	DDT	Dead	10	CRR South	2016
809	2016-11-16	DDT	Dead	10	CRR South	2016
810	2016-11-16	DDT	Dead	10	CRR South	2016
811	2016-11-16	DDT	Dead	11	CRR South	2016
812	2016-11-16	DDT	Dead	11	CRR South	2016
813	2016-11-16	DDT	Dead	11	CRR South	2016
814	2016-11-16	DDT	Dead	11	CRR South	2016
815	2016-11-16	DDT	Dead	11	CRR South	2016
816	2016-11-16	DDT	Dead	11	CRR South	2016
817	2016-11-16	DDT	Dead	11	CRR South	2016
818	2016-11-16	DDT	Dead	11	CRR South	2016
819	2016-11-16	DDT	Dead	11	CRR South	2016
820	2016-11-16	DDT	Dead	11	CRR South	2016
821	2016-11-16	DDT	Dead	11	CRR South	2016
822	2016-11-16	DDT	Dead	11	CRR South	2016
823	2016-11-16	Deltamethrin	Alive	11	CRR South	2016
824	2016-11-16	Deltamethrin	Alive	11	CRR South	2016
825	2016-11-16	Deltamethrin	Alive	11	CRR South	2016
826	2016-11-16	Deltamethrin	Alive	11	CRR South	2016
827	2016-11-16	Deltamethrin	Alive	11	CRR South	2016
828	2016-11-16	Deltamethrin	Dead	11	CRR South	2016
829	2016-11-16	Deltamethrin	Dead	11	CRR South	2016
830	2016-11-16	Deltamethrin	Dead	11	CRR South	2016
831	2016-11-16	Deltamethrin	Dead	11	CRR South	2016
832	2016-11-16	Deltamethrin	Dead	11	CRR South	2016
833	2016-11-16	Deltamethrin	Dead	11	CRR South	2016
834	2016-11-16	Deltamethrin	Dead	11	CRR South	2016
835	2016-11-16	Deltamethrin	Dead	11	CRR South	2016
836	2016-11-16	Deltamethrin	Dead	11	CRR South	2016
837	2016-11-16	Deltamethrin	Dead	11	CRR South	2016
838	2016-11-16	Deltamethrin	Dead	11	CRR South	2016
839	2016-11-16	Deltamethrin	Dead	11	CRR South	2016
840	2016-11-16	Deltamethrin	Dead	11	CRR South	2016
1199	2016-11-29	Pirimi_M	Dead	15	CRR South	2016
1200	2016-11-29	Pirimi_M	Dead	15	CRR South	2016
1201	2016-11-29	Pirimi_M	Dead	15	CRR South	2016
1202	2016-11-29	Pirimi_M	Dead	15	CRR South	2016
1203	2016-11-29	Pirimi_M	Dead	15	CRR South	2016
1204	2016-11-29	Pirimi_M	Dead	15	CRR South	2016
1205	2016-11-29	Pirimi_M	Dead	15	CRR South	2016
1206	2016-11-29	Pirimi_M	Dead	15	CRR South	2016
1207	2016-11-29	Pirimi_M	Dead	15	CRR South	2016
1208	2016-11-29	Pirimi_M	Dead	15	CRR South	2016
1209	2016-11-29	Pirimi_M	Dead	15	CRR South	2016
1210	2016-11-29	Pirimi_M	Dead	15	CRR South	2016
1211	2016-11-29	Pirimi_M	Dead	15	CRR South	2016
1212	2016-11-29	Pirimi_M	Dead	15	CRR South	2016
1213	2016-11-29	Pirimi_M	Dead	15	CRR South	2016
1214	2016-11-29	Pirimi_M	Dead	15	CRR South	2016
1215	2016-11-29	Pirimi_M	Dead	15	CRR South	2016
1216	2016-11-29	Permethrin	Alive	16	CRR South	2016
1217	2016-11-29	Permethrin	Alive	16	CRR South	2016
1218	2016-11-29	Permethrin	Alive	16	CRR South	2016
1219	2016-11-29	Permethrin	Alive	16	CRR South	2016
1220	2016-11-29	Permethrin	Alive	16	CRR South	2016
1221	2016-11-29	Permethrin	Alive	16	CRR South	2016
1222	2016-11-29	Permethrin	Alive	16	CRR South	2016
1223	2016-11-29	Permethrin	Alive	16	CRR South	2016
1224	2016-11-29	Permethrin	Alive	16	CRR South	2016
1225	2016-11-29	Permethrin	Alive	16	CRR South	2016
1226	2016-11-29	Permethrin	Alive	16	CRR South	2016
1227	2016-11-29	Permethrin	Alive	16	CRR South	2016
1228	2016-11-29	Permethrin	Dead	16	CRR South	2016
1229	2016-11-29	Permethrin	Dead	16	CRR South	2016
1230	2016-11-29	Permethrin	Dead	16	CRR South	2016
1231	2016-11-29	Permethrin	Dead	16	CRR South	2016
1232	2016-11-29	Permethrin	Dead	16	CRR South	2016
1233	2016-11-29	Permethrin	Dead	16	CRR South	2016
1234	2016-11-29	Permethrin	Dead	16	CRR South	2016
1235	2016-11-29	Permethrin	Dead	16	CRR South	2016
1236	2016-11-29	Permethrin	Dead	16	CRR South	2016
1237	2016-11-29	PY-Control	Alive	16	CRR South	2016
1238	2016-11-29	PY-Control	Alive	16	CRR South	2016
1239	2016-11-29	PY-Control	Alive	16	CRR South	2016
1240	2016-11-29	PY-Control	Alive	16	CRR South	2016
1241	2016-11-29	PY-Control	Alive	16	CRR South	2016
1242	2016-11-29	PY-Control	Alive	16	CRR South	2016
1243	2016-11-29	PY-Control	Alive	16	CRR South	2016
1244	2016-11-29	PY-Control	Alive	16	CRR South	2016
1245	2016-11-29	PY-Control	Alive	16	CRR South	2016
1246	2016-11-29	Bendiocarb	Dead	16	CRR South	2016
1247	2016-11-29	Bendiocarb	Dead	16	CRR South	2016
1248	2016-11-29	Bendiocarb	Dead	16	CRR South	2016
1249	2016-11-29	Bendiocarb	Dead	16	CRR South	2016
1250	2016-11-29	Bendiocarb	Dead	16	CRR South	2016
1251	2016-11-29	Bendiocarb	Dead	16	CRR South	2016
1252	2016-11-29	Bendiocarb	Dead	16	CRR South	2016
1253	2016-11-29	Bendiocarb	Dead	16	CRR South	2016
1254	2016-11-29	Bendiocarb	Dead	16	CRR South	2016
1255	2016-11-29	Bendiocarb	Dead	16	CRR South	2016
1256	2016-11-29	Bendiocarb	Dead	16	CRR South	2016
1257	2016-11-29	Bendiocarb	Dead	16	CRR South	2016
1258	2016-11-29	Bendiocarb	Dead	16	CRR South	2016
1259	2016-11-29	Bendiocarb	Dead	16	CRR South	2016
1260	2016-11-29	Bendiocarb	Dead	16	CRR South	2016
1261	2016-11-29	Bendiocarb	Dead	16	CRR South	2016
1262	2016-11-29	DDT	Alive	16	CRR South	2016
1263	2016-11-29	DDT	Dead	16	CRR South	2016
1264	2016-11-29	DDT	Dead	16	CRR South	2016
1265	2016-11-29	DDT	Dead	16	CRR South	2016
1266	2016-11-29	DDT	Dead	16	CRR South	2016
1267	2016-11-29	DDT	Dead	16	CRR South	2016
1268	2016-11-29	DDT	Dead	16	CRR South	2016
1269	2016-11-29	DDT	Dead	16	CRR South	2016
1270	2016-11-29	DDT	Dead	16	CRR South	2016
1271	2016-11-29	DDT	Dead	16	CRR South	2016
1272	2016-11-29	DDT	Dead	16	CRR South	2016
1273	2016-11-29	DDT	Dead	16	CRR South	2016
1274	2016-11-29	DDT	Dead	16	CRR South	2016
1275	2016-11-29	DDT	Dead	16	CRR South	2016
1276	2016-11-29	Permethrin	Alive	16	CRR South	2016
1277	2016-11-29	Permethrin	Alive	16	CRR South	2016
1278	2016-11-29	Permethrin	Alive	16	CRR South	2016
1279	2016-11-29	Permethrin	Alive	16	CRR South	2016
1280	2016-11-29	Permethrin	Alive	16	CRR South	2016
1281	2016-11-29	Permethrin	Alive	16	CRR South	2016
1282	2016-11-29	Permethrin	Alive	16	CRR South	2016
1283	2016-11-29	Permethrin	Alive	16	CRR South	2016
1284	2016-11-29	Permethrin	Alive	16	CRR South	2016
1285	2016-11-29	Permethrin	Alive	16	CRR South	2016
1286	2016-11-29	Permethrin	Alive	16	CRR South	2016
1287	2016-11-29	Permethrin	Dead	16	CRR South	2016
1288	2016-11-29	Permethrin	Dead	16	CRR South	2016
1289	2016-11-29	Permethrin	Dead	16	CRR South	2016
214	2016-11-11	Bendiocarb	Alive	3	KMC	2016
215	2016-11-11	Bendiocarb	Alive	3	KMC	2016
216	2016-11-11	Bendiocarb	Dead	3	KMC	2016
217	2016-11-11	Bendiocarb	Dead	3	KMC	2016
218	2016-11-11	Bendiocarb	Dead	3	KMC	2016
219	2016-11-11	Bendiocarb	Dead	3	KMC	2016
220	2016-11-11	Bendiocarb	Dead	3	KMC	2016
221	2016-11-11	Bendiocarb	Dead	3	KMC	2016
222	2016-11-11	Bendiocarb	Dead	3	KMC	2016
223	2016-11-11	Bendiocarb	Dead	3	KMC	2016
224	2016-11-11	Bendiocarb	Dead	3	KMC	2016
225	2016-11-11	Bendiocarb	Dead	3	KMC	2016
226	2016-11-11	Bendiocarb	Dead	3	KMC	2016
227	2016-11-11	Bendiocarb	Dead	3	KMC	2016
228	2016-11-11	Bendiocarb	Dead	3	KMC	2016
229	2016-11-11	Bendiocarb	Dead	3	KMC	2016
230	2016-11-11	Bendiocarb	Dead	3	KMC	2016
231	2016-11-11	Bendiocarb	Dead	3	KMC	2016
232	2016-11-11	Bendiocarb	Dead	3	KMC	2016
233	2016-11-11	Bendiocarb	Dead	3	KMC	2016
234	2016-11-11	Bendiocarb	Dead	3	KMC	2016
235	2016-11-11	Bendiocarb	Dead	3	KMC	2016
236	2016-11-11	Bendiocarb	Dead	3	KMC	2016
237	2016-11-11	Bendiocarb	Dead	3	KMC	2016
238	2016-11-11	Bendiocarb	Dead	3	KMC	2016
239	2016-11-11	DDT	Alive	3	KMC	2016
240	2016-11-11	DDT	Alive	3	KMC	2016
241	2016-11-11	DDT	Alive	3	KMC	2016
242	2016-11-11	DDT	Alive	3	KMC	2016
243	2016-11-11	DDT	Alive	3	KMC	2016
244	2016-11-11	DDT	Alive	4	KMC	2016
245	2016-11-11	DDT	Alive	4	KMC	2016
246	2016-11-11	DDT	Alive	4	KMC	2016
247	2016-11-11	DDT	Alive	4	KMC	2016
248	2016-11-11	DDT	Alive	4	KMC	2016
249	2016-11-11	DDT	Alive	4	KMC	2016
250	2016-11-11	DDT	Alive	4	KMC	2016
251	2016-11-11	DDT	Alive	4	KMC	2016
252	2016-11-11	DDT	Alive	4	KMC	2016
253	2016-11-11	DDT	Alive	4	KMC	2016
254	2016-11-11	DDT	Alive	4	KMC	2016
255	2016-11-11	DDT	Alive	4	KMC	2016
256	2016-11-11	DDT	Alive	4	KMC	2016
257	2016-11-11	DDT	Alive	4	KMC	2016
258	2016-11-11	DDT	Dead	4	KMC	2016
259	2016-11-11	DDT	Dead	4	KMC	2016
260	2016-11-11	DDT	Dead	4	KMC	2016
261	2016-11-11	DDT	Dead	4	KMC	2016
262	2016-11-11	DDT	Dead	4	KMC	2016
263	2016-11-11	Pirimi_M	Dead	4	KMC	2016
264	2016-11-11	Pirimi_M	Dead	4	KMC	2016
265	2016-11-11	Pirimi_M	Dead	4	KMC	2016
266	2016-11-11	Pirimi_M	Dead	4	KMC	2016
267	2016-11-11	Pirimi_M	Dead	4	KMC	2016
268	2016-11-11	Pirimi_M	Dead	4	KMC	2016
269	2016-11-11	Pirimi_M	Dead	4	KMC	2016
270	2016-11-11	Pirimi_M	Dead	4	KMC	2016
271	2016-11-11	Pirimi_M	Dead	4	KMC	2016
272	2016-11-11	Pirimi_M	Dead	4	KMC	2016
273	2016-11-11	Pirimi_M	Dead	4	KMC	2016
274	2016-11-11	Pirimi_M	Dead	4	KMC	2016
275	2016-11-11	Pirimi_M	Dead	4	KMC	2016
276	2016-11-11	Pirimi_M	Dead	4	KMC	2016
277	2016-11-11	Pirimi_M	Dead	4	KMC	2016
278	2016-11-11	Pirimi_M	Dead	4	KMC	2016
279	2016-11-11	Pirimi_M	Dead	4	KMC	2016
280	2016-11-11	Pirimi_M	Dead	4	KMC	2016
281	2016-11-11	Pirimi_M	Dead	4	KMC	2016
282	2016-11-11	Pirimi_M	Dead	4	KMC	2016
283	2016-11-11	Pirimi_M	Dead	4	KMC	2016
284	2016-11-11	Permethrin	Alive	4	KMC	2016
285	2016-11-11	Permethrin	Alive	4	KMC	2016
286	2016-11-11	Permethrin	Alive	4	KMC	2016
287	2016-11-11	Permethrin	Alive	4	KMC	2016
288	2016-11-11	Permethrin	Alive	4	KMC	2016
289	2016-11-11	Permethrin	Alive	4	KMC	2016
290	2016-11-11	Permethrin	Alive	4	KMC	2016
291	2016-11-11	Permethrin	Alive	4	KMC	2016
292	2016-11-11	Permethrin	Alive	4	KMC	2016
293	2016-11-11	Permethrin	Alive	4	KMC	2016
294	2016-11-11	Permethrin	Alive	4	KMC	2016
295	2016-11-11	Permethrin	Alive	4	KMC	2016
296	2016-11-11	Permethrin	Alive	4	KMC	2016
297	2016-11-11	Permethrin	Alive	4	KMC	2016
298	2016-11-11	Permethrin	Alive	4	KMC	2016
299	2016-11-11	Permethrin	Alive	4	KMC	2016
300	2016-11-11	Permethrin	Alive	4	KMC	2016
301	2016-11-11	Permethrin	Alive	4	KMC	2016
302	2016-11-11	Permethrin	Alive	4	KMC	2016
303	2016-11-11	Permethrin	Alive	4	KMC	2016
304	2016-11-11	Permethrin	Alive	4	KMC	2016
305	2016-11-11	Permethrin	Alive	4	KMC	2016
306	2016-11-11	Permethrin	Alive	4	KMC	2016
307	2016-11-11	Permethrin	Alive	4	KMC	2016
308	2016-11-11	Permethrin	Dead	4	KMC	2016
309	2016-11-11	OP-Control	Alive	4	KMC	2016
310	2016-11-11	OP-Control	Alive	4	KMC	2016
311	2016-11-11	OP-Control	Alive	4	KMC	2016
312	2016-11-11	OP-Control	Alive	4	KMC	2016
313	2016-11-11	OP-Control	Alive	4	KMC	2016
314	2016-11-11	OP-Control	Alive	4	KMC	2016
315	2016-11-11	OP-Control	Alive	4	KMC	2016
316	2016-11-11	OP-Control	Alive	4	KMC	2016
317	2016-11-11	OP-Control	Alive	4	KMC	2016
318	2016-11-11	OP-Control	Alive	4	KMC	2016
319	2016-11-11	OP-Control	Alive	4	KMC	2016
320	2016-11-11	OP-Control	Alive	4	KMC	2016
321	2016-11-11	OP-Control	Alive	4	KMC	2016
322	2016-11-11	OP-Control	Alive	4	KMC	2016
323	2016-11-11	OP-Control	Alive	4	KMC	2016
324	2016-11-11	OP-Control	Alive	4	KMC	2016
325	2016-11-11	OP-Control	Alive	5	KMC	2016
326	2016-11-11	OP-Control	Alive	5	KMC	2016
327	2016-11-11	OP-Control	Alive	5	KMC	2016
328	2016-11-11	OP-Control	Alive	5	KMC	2016
329	2016-11-11	OP-Control	Alive	5	KMC	2016
330	2016-11-11	OP-Control	Alive	5	KMC	2016
331	2016-11-11	OP-Control	Alive	5	KMC	2016
332	2016-11-11	OP-Control	Alive	5	KMC	2016
333	2016-11-11	OP-Control	Dead	5	KMC	2016
334	2016-11-11	PY-Control	Alive	5	KMC	2016
335	2016-11-11	PY-Control	Alive	5	KMC	2016
336	2016-11-11	PY-Control	Alive	5	KMC	2016
337	2016-11-11	PY-Control	Alive	5	KMC	2016
338	2016-11-11	PY-Control	Alive	5	KMC	2016
339	2016-11-11	PY-Control	Alive	5	KMC	2016
340	2016-11-11	PY-Control	Alive	5	KMC	2016
341	2016-11-11	PY-Control	Alive	5	KMC	2016
342	2016-11-11	PY-Control	Alive	5	KMC	2016
343	2016-11-11	PY-Control	Alive	5	KMC	2016
344	2016-11-11	PY-Control	Alive	5	KMC	2016
345	2016-11-11	PY-Control	Alive	5	KMC	2016
346	2016-11-11	PY-Control	Alive	5	KMC	2016
347	2016-11-11	PY-Control	Alive	5	KMC	2016
348	2016-11-11	PY-Control	Alive	5	KMC	2016
349	2016-11-11	PY-Control	Alive	5	KMC	2016
350	2016-11-11	PY-Control	Alive	5	KMC	2016
351	2016-11-11	PY-Control	Alive	5	KMC	2016
352	2016-11-11	PY-Control	Alive	5	KMC	2016
353	2016-11-11	PY-Control	Alive	5	KMC	2016
354	2016-11-11	PY-Control	Alive	5	KMC	2016
355	2016-11-11	PY-Control	Alive	5	KMC	2016
356	2016-11-11	PY-Control	Alive	5	KMC	2016
357	2016-11-11	PY-Control	Alive	5	KMC	2016
358	2016-11-11	PY-Control	Alive	5	KMC	2016
359	2016-11-11	PY-Control	Alive	5	KMC	2016
1022	2016-11-19	Bendiocarb	Dead	13	KMC	2016
1023	2016-11-19	Bendiocarb	Dead	13	KMC	2016
1024	2016-11-19	Bendiocarb	Dead	13	KMC	2016
1025	2016-11-19	Bendiocarb	Dead	13	KMC	2016
1026	2016-11-19	Bendiocarb	Dead	13	KMC	2016
1027	2016-11-19	Bendiocarb	Dead	13	KMC	2016
1028	2016-11-19	Bendiocarb	Dead	13	KMC	2016
1029	2016-11-19	Bendiocarb	Dead	13	KMC	2016
1030	2016-11-19	Bendiocarb	Dead	13	KMC	2016
1031	2016-11-19	Bendiocarb	Dead	13	KMC	2016
1032	2016-11-19	Bendiocarb	Dead	13	KMC	2016
1033	2016-11-19	Bendiocarb	Dead	13	KMC	2016
1034	2016-11-19	Bendiocarb	Dead	13	KMC	2016
1035	2016-11-19	Bendiocarb	Dead	13	KMC	2016
1036	2016-11-19	Bendiocarb	Dead	13	KMC	2016
1037	2016-11-19	Bendiocarb	Dead	13	KMC	2016
1038	2016-11-19	Bendiocarb	Dead	13	KMC	2016
1039	2016-11-19	Bendiocarb	Dead	13	KMC	2016
1040	2016-11-19	DDT	Alive	13	KMC	2016
1041	2016-11-19	DDT	Alive	13	KMC	2016
1042	2016-11-19	DDT	Alive	13	KMC	2016
1043	2016-11-19	DDT	Alive	13	KMC	2016
1044	2016-11-19	DDT	Alive	13	KMC	2016
1045	2016-11-19	DDT	Alive	13	KMC	2016
1046	2016-11-19	DDT	Alive	13	KMC	2016
1047	2016-11-19	DDT	Alive	13	KMC	2016
1048	2016-11-19	DDT	Alive	13	KMC	2016
1049	2016-11-19	DDT	Alive	13	KMC	2016
1050	2016-11-19	DDT	Alive	13	KMC	2016
1051	2016-11-19	DDT	Alive	13	KMC	2016
1052	2016-11-19	DDT	Alive	13	KMC	2016
1053	2016-11-19	DDT	Alive	13	KMC	2016
1054	2016-11-19	DDT	Dead	14	KMC	2016
1055	2016-11-19	DDT	Dead	14	KMC	2016
1056	2016-11-19	Deltamethrin	Alive	14	KMC	2016
1057	2016-11-19	Deltamethrin	Alive	14	KMC	2016
1058	2016-11-19	Deltamethrin	Alive	14	KMC	2016
1059	2016-11-19	Deltamethrin	Alive	14	KMC	2016
1060	2016-11-19	Deltamethrin	Alive	14	KMC	2016
1061	2016-11-19	Deltamethrin	Alive	14	KMC	2016
1062	2016-11-19	Deltamethrin	Alive	14	KMC	2016
1063	2016-11-19	Deltamethrin	Alive	14	KMC	2016
1064	2016-11-19	Deltamethrin	Alive	14	KMC	2016
1065	2016-11-19	Deltamethrin	Alive	14	KMC	2016
1066	2016-11-19	Deltamethrin	Alive	14	KMC	2016
1067	2016-11-19	Deltamethrin	Alive	14	KMC	2016
1068	2016-11-19	Deltamethrin	Alive	14	KMC	2016
1069	2016-11-19	Deltamethrin	Alive	14	KMC	2016
1070	2016-11-19	Deltamethrin	Alive	14	KMC	2016
1071	2016-11-19	Deltamethrin	Alive	14	KMC	2016
1072	2016-11-19	Deltamethrin	Alive	14	KMC	2016
1073	2016-11-19	Deltamethrin	Alive	14	KMC	2016
1074	2016-11-19	Deltamethrin	Alive	14	KMC	2016
1075	2016-11-19	Deltamethrin	Dead	14	KMC	2016
1076	2016-11-19	Deltamethrin	Dead	14	KMC	2016
1077	2016-11-19	Deltamethrin	Dead	14	KMC	2016
1078	2016-11-19	Deltamethrin	Dead	14	KMC	2016
507	2016-11-14	Bendiocarb	Dead	7	NBR	2016
508	2016-11-14	Bendiocarb	Dead	7	NBR	2016
509	2016-11-14	Bendiocarb	Dead	7	NBR	2016
510	2016-11-14	Bendiocarb	Dead	7	NBR	2016
511	2016-11-14	Bendiocarb	Dead	7	NBR	2016
512	2016-11-14	Bendiocarb	Dead	7	NBR	2016
513	2016-11-14	Bendiocarb	Dead	7	NBR	2016
514	2016-11-14	Bendiocarb	Dead	7	NBR	2016
515	2016-11-14	Bendiocarb	Dead	7	NBR	2016
516	2016-11-14	Bendiocarb	Dead	7	NBR	2016
517	2016-11-14	Bendiocarb	Dead	7	NBR	2016
518	2016-11-14	Bendiocarb	Dead	7	NBR	2016
519	2016-11-14	Bendiocarb	Dead	7	NBR	2016
520	2016-11-14	Bendiocarb	Dead	7	NBR	2016
521	2016-11-14	Bendiocarb	Dead	7	NBR	2016
522	2016-11-14	Bendiocarb	Dead	7	NBR	2016
523	2016-11-14	Bendiocarb	Dead	7	NBR	2016
524	2016-11-14	Bendiocarb	Dead	7	NBR	2016
525	2016-11-14	Bendiocarb	Dead	7	NBR	2016
526	2016-11-14	Bendiocarb	Dead	7	NBR	2016
527	2016-11-14	Bendiocarb	Dead	7	NBR	2016
528	2016-11-14	Pirimi_M	Dead	7	NBR	2016
529	2016-11-14	Pirimi_M	Dead	7	NBR	2016
530	2016-11-14	Pirimi_M	Dead	7	NBR	2016
531	2016-11-14	Pirimi_M	Dead	7	NBR	2016
532	2016-11-14	Pirimi_M	Dead	7	NBR	2016
533	2016-11-14	Pirimi_M	Dead	7	NBR	2016
534	2016-11-14	Pirimi_M	Dead	7	NBR	2016
535	2016-11-14	Pirimi_M	Dead	7	NBR	2016
536	2016-11-14	Pirimi_M	Dead	7	NBR	2016
537	2016-11-14	Pirimi_M	Dead	7	NBR	2016
538	2016-11-14	Pirimi_M	Dead	7	NBR	2016
539	2016-11-14	Pirimi_M	Dead	7	NBR	2016
540	2016-11-14	Pirimi_M	Dead	7	NBR	2016
541	2016-11-14	Pirimi_M	Dead	7	NBR	2016
542	2016-11-14	Pirimi_M	Dead	7	NBR	2016
543	2016-11-14	Pirimi_M	Dead	7	NBR	2016
544	2016-11-14	Pirimi_M	Dead	7	NBR	2016
545	2016-11-14	Pirimi_M	Dead	7	NBR	2016
546	2016-11-14	Pirimi_M	Dead	7	NBR	2016
661	2016-11-14	DDT	Alive	9	NBR	2016
662	2016-11-14	DDT	Alive	9	NBR	2016
663	2016-11-14	DDT	Dead	9	NBR	2016
664	2016-11-14	DDT	Dead	9	NBR	2016
665	2016-11-14	DDT	Dead	9	NBR	2016
666	2016-11-14	DDT	Dead	9	NBR	2016
667	2016-11-14	DDT	Dead	9	NBR	2016
668	2016-11-14	DDT	Dead	9	NBR	2016
669	2016-11-14	DDT	Dead	9	NBR	2016
670	2016-11-14	DDT	Dead	9	NBR	2016
671	2016-11-14	DDT	Dead	9	NBR	2016
672	2016-11-14	DDT	Dead	9	NBR	2016
673	2016-11-14	DDT	Dead	9	NBR	2016
674	2016-11-14	DDT	Dead	9	NBR	2016
675	2016-11-14	DDT	Dead	9	NBR	2016
676	2016-11-14	DDT	Dead	9	NBR	2016
677	2016-11-14	DDT	Dead	9	NBR	2016
678	2016-11-14	DDT	Dead	9	NBR	2016
679	2016-11-14	DDT	Dead	9	NBR	2016
680	2016-11-16	Bendiocarb	Alive	9	NBR	2016
681	2016-11-16	Bendiocarb	Dead	9	NBR	2016
682	2016-11-16	Bendiocarb	Dead	9	NBR	2016
683	2016-11-16	Bendiocarb	Dead	9	NBR	2016
684	2016-11-16	Bendiocarb	Dead	9	NBR	2016
685	2016-11-16	Bendiocarb	Dead	9	NBR	2016
686	2016-11-16	Bendiocarb	Dead	9	NBR	2016
687	2016-11-16	Bendiocarb	Dead	9	NBR	2016
688	2016-11-16	Bendiocarb	Dead	9	NBR	2016
689	2016-11-16	Bendiocarb	Dead	9	NBR	2016
690	2016-11-16	Bendiocarb	Dead	9	NBR	2016
691	2016-11-16	Bendiocarb	Dead	9	NBR	2016
692	2016-11-16	Bendiocarb	Dead	9	NBR	2016
693	2016-11-16	Bendiocarb	Dead	9	NBR	2016
694	2016-11-16	Bendiocarb	Dead	9	NBR	2016
695	2016-11-16	Bendiocarb	Dead	9	NBR	2016
696	2016-11-16	Bendiocarb	Dead	9	NBR	2016
697	2016-11-16	Bendiocarb	Dead	9	NBR	2016
698	2016-11-16	Bendiocarb	Dead	9	NBR	2016
699	2016-11-16	Bendiocarb	Dead	9	NBR	2016
700	2016-11-16	DDT	Alive	9	NBR	2016
701	2016-11-16	DDT	Dead	9	NBR	2016
702	2016-11-16	DDT	Dead	9	NBR	2016
703	2016-11-16	DDT	Dead	9	NBR	2016
704	2016-11-16	DDT	Dead	9	NBR	2016
705	2016-11-16	DDT	Dead	9	NBR	2016
706	2016-11-16	DDT	Dead	9	NBR	2016
707	2016-11-16	DDT	Dead	9	NBR	2016
708	2016-11-16	DDT	Dead	9	NBR	2016
709	2016-11-16	DDT	Dead	9	NBR	2016
710	2016-11-16	DDT	Dead	9	NBR	2016
711	2016-11-16	DDT	Dead	9	NBR	2016
712	2016-11-16	DDT	Dead	9	NBR	2016
713	2016-11-16	DDT	Dead	9	NBR	2016
714	2016-11-16	DDT	Dead	9	NBR	2016
715	2016-11-16	DDT	Dead	9	NBR	2016
716	2016-11-16	DDT	Dead	9	NBR	2016
717	2016-11-16	DDT	Dead	9	NBR	2016
718	2016-11-16	DDT	Dead	9	NBR	2016
719	2016-11-16	DDT	Dead	9	NBR	2016
887	2016-11-17	Deltamethrin	Alive	11	NBR	2016
888	2016-11-17	Deltamethrin	Alive	11	NBR	2016
889	2016-11-17	Deltamethrin	Alive	11	NBR	2016
890	2016-11-17	Deltamethrin	Dead	11	NBR	2016
891	2016-11-17	Deltamethrin	Dead	11	NBR	2016
892	2016-11-17	Deltamethrin	Dead	12	NBR	2016
893	2016-11-17	Deltamethrin	Dead	12	NBR	2016
894	2016-11-17	Deltamethrin	Dead	12	NBR	2016
895	2016-11-17	Deltamethrin	Dead	12	NBR	2016
896	2016-11-17	Deltamethrin	Dead	12	NBR	2016
897	2016-11-17	Deltamethrin	Dead	12	NBR	2016
898	2016-11-17	Deltamethrin	Dead	12	NBR	2016
899	2016-11-17	Deltamethrin	Dead	12	NBR	2016
900	2016-11-17	Deltamethrin	Dead	12	NBR	2016
901	2016-11-17	Deltamethrin	Dead	12	NBR	2016
902	2016-11-17	Deltamethrin	Dead	12	NBR	2016
903	2016-11-17	Deltamethrin	Dead	12	NBR	2016
904	2016-11-17	Deltamethrin	Dead	12	NBR	2016
905	2016-11-17	Deltamethrin	Dead	12	NBR	2016
906	2016-11-17	Deltamethrin	Dead	12	NBR	2016
907	2016-11-17	Deltamethrin	Alive	12	NBR	2016
908	2016-11-17	Deltamethrin	Alive	12	NBR	2016
909	2016-11-17	Deltamethrin	Alive	12	NBR	2016
910	2016-11-17	Deltamethrin	Alive	12	NBR	2016
911	2016-11-17	Deltamethrin	Alive	12	NBR	2016
912	2016-11-17	Deltamethrin	Alive	12	NBR	2016
913	2016-11-17	Deltamethrin	Alive	12	NBR	2016
914	2016-11-17	Deltamethrin	Alive	12	NBR	2016
915	2016-11-17	Deltamethrin	Dead	12	NBR	2016
916	2016-11-17	Deltamethrin	Dead	12	NBR	2016
917	2016-11-17	Deltamethrin	Dead	12	NBR	2016
918	2016-11-17	Deltamethrin	Dead	12	NBR	2016
919	2016-11-17	Deltamethrin	Dead	12	NBR	2016
920	2016-11-17	Deltamethrin	Dead	12	NBR	2016
921	2016-11-17	Deltamethrin	Dead	12	NBR	2016
922	2016-11-17	Deltamethrin	Dead	12	NBR	2016
923	2016-11-17	Deltamethrin	Dead	12	NBR	2016
1403	2016-12-04	Bendiocarb	Dead	18	NBR	2016
1404	2016-12-04	Bendiocarb	Dead	18	NBR	2016
1405	2016-12-04	Bendiocarb	Dead	18	NBR	2016
1406	2016-12-04	Bendiocarb	Dead	18	NBR	2016
1407	2016-12-04	Bendiocarb	Dead	18	NBR	2016
1408	2016-12-04	Bendiocarb	Dead	18	NBR	2016
1409	2016-12-04	Bendiocarb	Dead	18	NBR	2016
1410	2016-12-04	Bendiocarb	Dead	18	NBR	2016
1411	2016-12-04	Bendiocarb	Dead	18	NBR	2016
1412	2016-12-04	Bendiocarb	Dead	18	NBR	2016
1413	2016-12-04	Bendiocarb	Dead	18	NBR	2016
1414	2016-12-04	Bendiocarb	Dead	18	NBR	2016
1415	2016-12-04	Bendiocarb	Dead	18	NBR	2016
1416	2016-12-04	Bendiocarb	Dead	18	NBR	2016
1417	2016-12-04	Bendiocarb	Dead	18	NBR	2016
1418	2016-12-04	Bendiocarb	Dead	18	NBR	2016
1419	2016-12-04	Bendiocarb	Dead	18	NBR	2016
1420	2016-12-04	Bendiocarb	Dead	18	NBR	2016
1421	2016-12-04	DDT	Dead	18	NBR	2016
1422	2016-12-04	DDT	Dead	18	NBR	2016
1423	2016-12-04	DDT	Dead	18	NBR	2016
1424	2016-12-04	DDT	Dead	18	NBR	2016
1425	2016-12-04	DDT	Dead	18	NBR	2016
1426	2016-12-04	DDT	Dead	18	NBR	2016
1427	2016-12-04	DDT	Dead	18	NBR	2016
1428	2016-12-04	DDT	Dead	18	NBR	2016
1429	2016-12-04	DDT	Dead	18	NBR	2016
1430	2016-12-04	DDT	Dead	18	NBR	2016
1431	2016-12-04	DDT	Dead	18	NBR	2016
1432	2016-12-04	DDT	Dead	18	NBR	2016
1433	2016-12-04	DDT	Dead	18	NBR	2016
1434	2016-12-04	DDT	Dead	18	NBR	2016
1435	2016-12-04	DDT	Dead	18	NBR	2016
1436	2016-12-04	DDT	Dead	18	NBR	2016
1437	2016-12-04	DDT	Dead	18	NBR	2016
1438	2016-12-04	DDT	Dead	18	NBR	2016
1439	2016-12-04	DDT	Dead	18	NBR	2016
1440	2016-12-04	DDT	Dead	18	NBR	2016
1441	2016-12-04	OP-Control	Alive	18	NBR	2016
1442	2016-12-04	OP-Control	Alive	18	NBR	2016
1443	2016-12-04	OP-Control	Alive	18	NBR	2016
1444	2016-12-04	OP-Control	Alive	18	NBR	2016
1445	2016-12-04	OP-Control	Alive	18	NBR	2016
1446	2016-12-04	OP-Control	Alive	18	NBR	2016
1447	2016-12-04	OP-Control	Alive	18	NBR	2016
1448	2016-12-04	OP-Control	Alive	18	NBR	2016
1449	2016-12-04	OP-Control	Alive	18	NBR	2016
1450	2016-12-04	OP-Control	Alive	18	NBR	2016
1451	2016-12-04	OP-Control	Alive	18	NBR	2016
1452	2016-12-04	OP-Control	Alive	18	NBR	2016
1453	2016-12-04	OP-Control	Alive	18	NBR	2016
1454	2016-12-04	OP-Control	Alive	18	NBR	2016
1455	2016-12-04	OP-Control	Alive	18	NBR	2016
1456	2016-12-04	OP-Control	Alive	18	NBR	2016
1457	2016-12-04	OP-Control	Alive	18	NBR	2016
1458	2016-12-04	OP-Control	Alive	18	NBR	2016
1459	2016-12-04	OP-Control	Alive	19	NBR	2016
1460	2016-12-04	OP-Control	Alive	19	NBR	2016
1461	2016-12-04	OP-Control	Alive	19	NBR	2016
1462	2016-12-04	Permethrin	Alive	19	NBR	2016
1463	2016-12-04	Permethrin	Alive	19	NBR	2016
1464	2016-12-04	Permethrin	Alive	19	NBR	2016
1465	2016-12-04	Permethrin	Alive	19	NBR	2016
1466	2016-12-04	Permethrin	Alive	19	NBR	2016
1467	2016-12-04	Permethrin	Alive	19	NBR	2016
1468	2016-12-04	Permethrin	Dead	19	NBR	2016
1469	2016-12-04	Permethrin	Dead	19	NBR	2016
1470	2016-12-04	Permethrin	Dead	19	NBR	2016
1471	2016-12-04	Permethrin	Dead	19	NBR	2016
1472	2016-12-04	Permethrin	Dead	19	NBR	2016
1473	2016-12-04	Permethrin	Dead	19	NBR	2016
1474	2016-12-04	Permethrin	Dead	19	NBR	2016
1475	2016-12-04	Permethrin	Dead	19	NBR	2016
1476	2016-12-04	Permethrin	Dead	19	NBR	2016
1477	2016-12-04	Permethrin	Dead	19	NBR	2016
1478	2016-12-04	Permethrin	Dead	19	NBR	2016
1479	2016-12-04	Permethrin	Dead	19	NBR	2016
1480	2016-12-04	Pirimi_M	Dead	19	NBR	2016
1481	2016-12-04	Pirimi_M	Dead	19	NBR	2016
1482	2016-12-04	Pirimi_M	Dead	19	NBR	2016
1483	2016-12-04	Pirimi_M	Dead	19	NBR	2016
1484	2016-12-04	Pirimi_M	Dead	19	NBR	2016
1485	2016-12-04	Pirimi_M	Dead	19	NBR	2016
1486	2016-12-04	Pirimi_M	Dead	19	NBR	2016
1487	2016-12-04	Pirimi_M	Dead	19	NBR	2016
1488	2016-12-04	Pirimi_M	Dead	19	NBR	2016
1489	2016-12-04	Pirimi_M	Dead	19	NBR	2016
1490	2016-12-04	Pirimi_M	Dead	19	NBR	2016
1491	2016-12-04	Pirimi_M	Dead	19	NBR	2016
1492	2016-12-04	Pirimi_M	Dead	19	NBR	2016
1493	2016-12-04	Pirimi_M	Dead	19	NBR	2016
1494	2016-12-04	Pirimi_M	Dead	19	NBR	2016
1495	2016-12-04	Pirimi_M	Dead	19	NBR	2016
1496	2016-12-04	Pirimi_M	Dead	19	NBR	2016
1497	2016-12-04	Pirimi_M	Dead	19	NBR	2016
1498	2016-12-04	Pirimi_M	Dead	19	NBR	2016
1499	2016-12-04	Pirimi_M	Dead	19	NBR	2016
138	2016-11-08	Bendiocarb	Dead	2	NBR	2016
139	2016-11-08	Bendiocarb	Dead	2	NBR	2016
140	2016-11-08	Bendiocarb	Dead	2	NBR	2016
141	2016-11-08	Bendiocarb	Dead	2	NBR	2016
142	2016-11-08	Bendiocarb	Dead	2	NBR	2016
143	2016-11-08	Bendiocarb	Dead	2	NBR	2016
144	2016-11-08	Bendiocarb	Dead	2	NBR	2016
145	2016-11-08	Bendiocarb	Dead	2	NBR	2016
146	2016-11-08	Bendiocarb	Dead	2	NBR	2016
147	2016-11-08	Bendiocarb	Dead	2	NBR	2016
148	2016-11-08	Bendiocarb	Dead	2	NBR	2016
149	2016-11-08	Bendiocarb	Dead	2	NBR	2016
150	2016-11-08	Bendiocarb	Dead	2	NBR	2016
151	2016-11-08	Bendiocarb	Dead	2	NBR	2016
152	2016-11-08	Bendiocarb	Dead	2	NBR	2016
153	2016-11-08	Bendiocarb	Dead	2	NBR	2016
154	2016-11-08	Bendiocarb	Dead	2	NBR	2016
155	2016-11-08	Bendiocarb	Dead	2	NBR	2016
156	2016-11-08	DDT	Alive	2	NBR	2016
157	2016-11-08	DDT	Dead	2	NBR	2016
158	2016-11-08	DDT	Dead	2	NBR	2016
159	2016-11-08	DDT	Dead	2	NBR	2016
160	2016-11-08	DDT	Dead	2	NBR	2016
161	2016-11-08	DDT	Dead	2	NBR	2016
162	2016-11-08	DDT	Dead	2	NBR	2016
163	2016-11-08	DDT	Dead	3	NBR	2016
164	2016-11-08	DDT	Dead	3	NBR	2016
165	2016-11-08	DDT	Dead	3	NBR	2016
166	2016-11-08	DDT	Dead	3	NBR	2016
167	2016-11-08	DDT	Dead	3	NBR	2016
168	2016-11-08	DDT	Dead	3	NBR	2016
169	2016-11-08	DDT	Dead	3	NBR	2016
170	2016-11-08	DDT	Dead	3	NBR	2016
171	2016-11-08	DDT	Dead	3	NBR	2016
172	2016-11-08	DDT	Dead	3	NBR	2016
173	2016-11-08	DDT	Dead	3	NBR	2016
174	2016-11-08	DDT	Dead	3	NBR	2016
175	2016-11-08	DDT	Dead	3	NBR	2016
176	2016-11-08	DDT	Dead	3	NBR	2016
177	2016-11-08	DDT	Dead	3	NBR	2016
178	2016-11-08	Bendiocarb	Dead	3	NBR	2016
179	2016-11-08	Bendiocarb	Dead	3	NBR	2016
180	2016-11-08	Bendiocarb	Dead	3	NBR	2016
181	2016-11-08	Bendiocarb	Dead	3	NBR	2016
182	2016-11-08	Bendiocarb	Dead	3	NBR	2016
183	2016-11-08	Bendiocarb	Dead	3	NBR	2016
184	2016-11-08	Bendiocarb	Dead	3	NBR	2016
185	2016-11-08	Bendiocarb	Dead	3	NBR	2016
186	2016-11-08	Bendiocarb	Dead	3	NBR	2016
187	2016-11-08	Bendiocarb	Dead	3	NBR	2016
188	2016-11-08	Bendiocarb	Dead	3	NBR	2016
189	2016-11-08	Bendiocarb	Dead	3	NBR	2016
190	2016-11-08	Bendiocarb	Dead	3	NBR	2016
191	2016-11-08	Bendiocarb	Dead	3	NBR	2016
192	2016-11-08	Bendiocarb	Dead	3	NBR	2016
193	2016-11-08	Bendiocarb	Dead	3	NBR	2016
194	2016-11-08	DDT	Dead	3	NBR	2016
195	2016-11-08	DDT	Dead	3	NBR	2016
196	2016-11-08	DDT	Dead	3	NBR	2016
197	2016-11-08	DDT	Dead	3	NBR	2016
198	2016-11-08	DDT	Dead	3	NBR	2016
199	2016-11-08	DDT	Dead	3	NBR	2016
200	2016-11-08	DDT	Dead	3	NBR	2016
201	2016-11-08	DDT	Dead	3	NBR	2016
202	2016-11-08	DDT	Dead	3	NBR	2016
203	2016-11-08	DDT	Dead	3	NBR	2016
204	2016-11-08	DDT	Dead	3	NBR	2016
205	2016-11-08	DDT	Dead	3	NBR	2016
206	2016-11-08	DDT	Dead	3	NBR	2016
207	2016-11-08	DDT	Dead	3	NBR	2016
208	2016-11-08	DDT	Dead	3	NBR	2016
209	2016-11-08	DDT	Dead	3	NBR	2016
210	2016-11-08	DDT	Dead	3	NBR	2016
211	2016-11-08	DDT	Dead	3	NBR	2016
212	2016-11-08	DDT	Dead	3	NBR	2016
213	2016-11-08	DDT	Dead	3	NBR	2016
639	2016-11-14	Bendiocarb	Dead	8	URR North	2016
640	2016-11-14	Bendiocarb	Dead	8	URR North	2016
641	2016-11-14	Bendiocarb	Dead	8	URR North	2016
642	2016-11-14	Bendiocarb	Dead	8	URR North	2016
643	2016-11-14	Bendiocarb	Dead	8	URR North	2016
644	2016-11-14	Bendiocarb	Dead	8	URR North	2016
645	2016-11-14	Bendiocarb	Dead	8	URR North	2016
646	2016-11-14	Bendiocarb	Dead	8	URR North	2016
647	2016-11-14	Bendiocarb	Dead	8	URR North	2016
648	2016-11-14	Bendiocarb	Dead	8	URR North	2016
649	2016-11-14	Bendiocarb	Dead	9	URR North	2016
650	2016-11-14	Bendiocarb	Dead	9	URR North	2016
651	2016-11-14	Bendiocarb	Dead	9	URR North	2016
652	2016-11-14	Bendiocarb	Dead	9	URR North	2016
653	2016-11-14	Bendiocarb	Dead	9	URR North	2016
654	2016-11-14	Bendiocarb	Dead	9	URR North	2016
655	2016-11-14	Bendiocarb	Dead	9	URR North	2016
656	2016-11-14	Bendiocarb	Dead	9	URR North	2016
657	2016-11-14	Bendiocarb	Dead	9	URR North	2016
658	2016-11-14	Bendiocarb	Dead	9	URR North	2016
659	2016-11-14	Bendiocarb	Dead	9	URR North	2016
660	2016-11-14	Bendiocarb	Dead	9	URR North	2016
841	2016-11-16	Bendiocarb	Alive	11	URR North	2016
842	2016-11-16	Bendiocarb	Dead	11	URR North	2016
843	2016-11-16	Bendiocarb	Dead	11	URR North	2016
844	2016-11-16	Bendiocarb	Dead	11	URR North	2016
845	2016-11-16	Bendiocarb	Dead	11	URR North	2016
846	2016-11-16	Bendiocarb	Dead	11	URR North	2016
847	2016-11-16	Bendiocarb	Dead	11	URR North	2016
848	2016-11-16	Bendiocarb	Dead	11	URR North	2016
849	2016-11-16	Bendiocarb	Dead	11	URR North	2016
850	2016-11-16	Bendiocarb	Dead	11	URR North	2016
851	2016-11-16	Bendiocarb	Dead	11	URR North	2016
852	2016-11-16	Bendiocarb	Dead	11	URR North	2016
853	2016-11-16	Bendiocarb	Dead	11	URR North	2016
854	2016-11-16	Bendiocarb	Dead	11	URR North	2016
855	2016-11-16	Bendiocarb	Dead	11	URR North	2016
856	2016-11-16	Bendiocarb	Dead	11	URR North	2016
857	2016-11-16	Bendiocarb	Dead	11	URR North	2016
858	2016-11-16	Bendiocarb	Dead	11	URR North	2016
859	2016-11-16	Bendiocarb	Dead	11	URR North	2016
860	2016-11-16	Bendiocarb	Dead	11	URR North	2016
861	2016-11-16	Bendiocarb	Dead	11	URR North	2016
862	2016-11-16	Bendiocarb	Dead	11	URR North	2016
863	2016-11-16	Bendiocarb	Dead	11	URR North	2016
864	2016-11-16	Deltamethrin	Alive	11	URR North	2016
865	2016-11-16	Deltamethrin	Alive	11	URR North	2016
866	2016-11-16	Deltamethrin	Alive	11	URR North	2016
867	2016-11-16	Deltamethrin	Dead	11	URR North	2016
868	2016-11-16	Deltamethrin	Dead	11	URR North	2016
869	2016-11-16	Deltamethrin	Dead	11	URR North	2016
870	2016-11-16	Deltamethrin	Dead	11	URR North	2016
871	2016-11-16	Deltamethrin	Dead	11	URR North	2016
872	2016-11-16	Deltamethrin	Dead	11	URR North	2016
873	2016-11-16	Deltamethrin	Dead	11	URR North	2016
874	2016-11-16	Deltamethrin	Dead	11	URR North	2016
875	2016-11-16	Deltamethrin	Dead	11	URR North	2016
876	2016-11-16	Deltamethrin	Dead	11	URR North	2016
877	2016-11-16	Deltamethrin	Dead	11	URR North	2016
878	2016-11-16	Deltamethrin	Dead	11	URR North	2016
879	2016-11-16	Deltamethrin	Dead	11	URR North	2016
880	2016-11-16	Deltamethrin	Dead	11	URR North	2016
881	2016-11-16	Deltamethrin	Dead	11	URR North	2016
882	2016-11-16	Deltamethrin	Dead	11	URR North	2016
883	2016-11-16	Deltamethrin	Dead	11	URR North	2016
884	2016-11-16	Deltamethrin	Dead	11	URR North	2016
885	2016-11-16	Deltamethrin	Dead	11	URR North	2016
886	2016-11-16	Deltamethrin	Dead	11	URR North	2016
1500	2016-10-27	DDT	Dead	19	URR South	2016
1501	2016-10-27	DDT	Dead	19	URR South	2016
1502	2016-10-27	DDT	Dead	19	URR South	2016
1503	2016-10-27	DDT	Dead	19	URR South	2016
1504	2016-10-27	DDT	Dead	19	URR South	2016
1505	2016-10-27	DDT	Dead	19	URR South	2016
1506	2016-10-27	DDT	Dead	19	URR South	2016
1507	2016-10-27	DDT	Dead	19	URR South	2016
1508	2016-10-27	DDT	Dead	19	URR South	2016
1509	2016-10-27	DDT	Dead	19	URR South	2016
1510	2016-10-27	DDT	Dead	19	URR South	2016
1511	2016-10-27	DDT	Dead	19	URR South	2016
1512	2016-10-27	DDT	Alive	19	URR South	2016
1513	2016-10-27	DDT	Alive	19	URR South	2016
1514	2016-10-27	DDT	Alive	19	URR South	2016
1515	2016-10-27	DDT	Alive	19	URR South	2016
1516	2016-10-27	DDT	Dead	19	URR South	2016
1517	2016-10-27	DDT	Dead	19	URR South	2016
1518	2016-10-27	DDT	Dead	19	URR South	2016
1519	2016-10-27	DDT	Dead	19	URR South	2016
1520	2016-10-27	DDT	Dead	19	URR South	2016
1521	2016-10-27	DDT	Dead	19	URR South	2016
1522	2016-10-27	DDT	Dead	19	URR South	2016
1523	2016-10-27	DDT	Dead	19	URR South	2016
1524	2016-10-27	DDT	Dead	19	URR South	2016
1525	2016-10-27	DDT	Dead	19	URR South	2016
1526	2016-10-27	DDT	Dead	19	URR South	2016
1527	2016-10-27	DDT	Dead	19	URR South	2016
1528	2016-10-27	DDT	Dead	19	URR South	2016
1529	2016-10-27	DDT	Dead	19	URR South	2016
1530	2016-10-27	DDT	Dead	19	URR South	2016
1531	2016-10-27	DDT	Dead	19	URR South	2016
1532	2016-10-27	DDT	Dead	19	URR South	2016
1533	2016-10-27	DDT	Dead	19	URR South	2016
1534	2016-10-27	DDT	Alive	19	URR South	2016
1535	2016-10-27	DDT	Alive	19	URR South	2016
1536	2016-10-27	DDT	Alive	19	URR South	2016
1537	2016-10-27	DDT	Dead	19	URR South	2016
1538	2016-10-27	DDT	Dead	19	URR South	2016
1539	2016-10-27	DDT	Dead	19	URR South	2016
1540	2016-10-27	DDT	Dead	20	URR South	2016
1541	2016-10-27	DDT	Dead	20	URR South	2016
1542	2016-10-27	DDT	Dead	20	URR South	2016
1543	2016-10-27	DDT	Dead	20	URR South	2016
1544	2016-10-27	DDT	Dead	20	URR South	2016
1545	2016-10-27	DDT	Dead	20	URR South	2016
1546	2016-10-27	DDT	Dead	20	URR South	2016
1547	2016-10-27	DDT	Dead	20	URR South	2016
1548	2016-10-27	DDT	Dead	20	URR South	2016
1549	2016-10-27	DDT	Dead	20	URR South	2016
1550	2016-10-27	DDT	Dead	20	URR South	2016
1551	2016-10-27	DDT	Dead	20	URR South	2016
1552	2016-10-27	DDT	Dead	20	URR South	2016
1553	2016-10-27	DDT	Dead	20	URR South	2016
1554	2016-10-27	DDT	Dead	20	URR South	2016
1555	2016-10-27	DDT	Dead	20	URR South	2016
1556	2016-10-27	DDT	Alive	20	URR South	2016
1557	2016-10-27	DDT	Alive	20	URR South	2016
1558	2016-10-27	DDT	Dead	20	URR South	2016
1559	2016-10-27	DDT	Dead	20	URR South	2016
1560	2016-10-27	DDT	Dead	20	URR South	2016
1561	2016-10-27	DDT	Dead	20	URR South	2016
1562	2016-10-27	DDT	Dead	20	URR South	2016
1563	2016-10-27	DDT	Dead	20	URR South	2016
1564	2016-10-27	DDT	Dead	20	URR South	2016
1565	2016-10-27	DDT	Dead	20	URR South	2016
1566	2016-10-27	DDT	Dead	20	URR South	2016
1567	2016-10-27	DDT	Dead	20	URR South	2016
1568	2016-10-27	DDT	Dead	20	URR South	2016
1569	2016-10-27	DDT	Dead	20	URR South	2016
1570	2016-10-27	DDT	Dead	20	URR South	2016
1571	2016-10-27	DDT	Dead	20	URR South	2016
1572	2016-10-27	DDT	Dead	20	URR South	2016
1573	2016-10-27	DDT	Dead	20	URR South	2016
1574	2016-10-27	DDT	Alive	20	URR South	2016
1575	2016-10-27	DDT	Alive	20	URR South	2016
1576	2016-10-27	DDT	Alive	20	URR South	2016
1577	2016-10-27	DDT	Alive	20	URR South	2016
1578	2016-10-27	PY-Control	Alive	20	URR South	2016
1579	2016-10-27	PY-Control	Alive	20	URR South	2016
1580	2016-10-27	PY-Control	Alive	20	URR South	2016
1581	2016-10-27	PY-Control	Alive	20	URR South	2016
1582	2016-10-27	PY-Control	Alive	20	URR South	2016
1583	2016-10-27	PY-Control	Alive	20	URR South	2016
1584	2016-10-27	PY-Control	Alive	20	URR South	2016
1585	2016-10-27	PY-Control	Alive	20	URR South	2016
1586	2016-10-27	PY-Control	Alive	20	URR South	2016
1587	2016-10-27	PY-Control	Alive	20	URR South	2016
1588	2016-10-27	PY-Control	Alive	20	URR South	2016
1589	2016-10-27	PY-Control	Alive	20	URR South	2016
1590	2016-10-27	PY-Control	Alive	20	URR South	2016
1591	2016-10-27	PY-Control	Alive	20	URR South	2016
1592	2016-10-27	PY-Control	Alive	20	URR South	2016
1593	2016-10-27	PY-Control	Alive	20	URR South	2016
1594	2016-10-27	OP-Control	Alive	20	URR South	2016
1595	2016-11-03	DDT	Dead	20	URR South	2016
1596	2016-11-03	DDT	Dead	20	URR South	2016
1597	2016-11-03	DDT	Dead	20	URR South	2016
1598	2016-11-03	DDT	Dead	20	URR South	2016
1599	2016-11-03	DDT	Dead	20	URR South	2016
1600	2016-11-03	DDT	Dead	20	URR South	2016
1601	2016-11-03	DDT	Dead	20	URR South	2016
1602	2016-11-03	DDT	Dead	20	URR South	2016
1603	2016-11-03	DDT	Dead	20	URR South	2016
1604	2016-11-03	DDT	Dead	20	URR South	2016
1605	2016-11-03	DDT	Dead	20	URR South	2016
1606	2016-11-03	DDT	Dead	20	URR South	2016
1607	2016-11-03	DDT	Dead	20	URR South	2016
1608	2016-11-03	DDT	Dead	20	URR South	2016
1609	2016-11-03	DDT	Dead	20	URR South	2016
1610	2016-11-03	DDT	Dead	20	URR South	2016
1611	2016-11-03	DDT	Dead	20	URR South	2016
1612	2016-11-03	DDT	Dead	20	URR South	2016
1613	2016-11-03	DDT	Dead	20	URR South	2016
1614	2016-11-03	DDT	Dead	20	URR South	2016
1615	2016-11-03	DDT	Dead	20	URR South	2016
1616	2016-11-03	DDT	Dead	20	URR South	2016
1617	2016-11-03	DDT	Dead	20	URR South	2016
1618	2016-11-03	DDT	Dead	20	URR South	2016
1619	2016-11-03	DDT	Dead	20	URR South	2016
1620	2016-11-03	DDT	Dead	20	URR South	2016
1621	2016-11-03	DDT	Dead	21	URR South	2016
1622	2016-11-03	DDT	Dead	21	URR South	2016
1623	2016-11-03	DDT	Dead	21	URR South	2016
1624	2016-11-03	DDT	Dead	21	URR South	2016
1625	2016-11-03	DDT	Dead	21	URR South	2016
1626	2016-11-03	DDT	Dead	21	URR South	2016
1627	2016-11-03	DDT	Dead	21	URR South	2016
1628	2016-11-03	DDT	Dead	21	URR South	2016
1629	2016-11-03	DDT	Dead	21	URR South	2016
1630	2016-11-03	DDT	Dead	21	URR South	2016
1631	2016-11-03	DDT	Dead	21	URR South	2016
1632	2016-11-03	DDT	Dead	21	URR South	2016
1633	2016-11-03	DDT	Dead	21	URR South	2016
1634	2016-11-03	DDT	Dead	21	URR South	2016
1635	2016-11-03	DDT	Dead	21	URR South	2016
1636	2016-11-03	DDT	Dead	21	URR South	2016
1637	2016-11-03	DDT	Dead	21	URR South	2016
1638	2016-11-03	DDT	Dead	21	URR South	2016
1639	2016-11-03	DDT	Dead	21	URR South	2016
1640	2016-11-03	DDT	Dead	21	URR South	2016
1641	2016-11-03	DDT	Dead	21	URR South	2016
1642	2016-11-03	DDT	Dead	21	URR South	2016
1643	2016-11-03	DDT	Dead	21	URR South	2016
1644	2016-11-03	DDT	Dead	21	URR South	2016
1645	2016-11-03	DDT	Dead	21	URR South	2016
1646	2016-11-03	DDT	Dead	21	URR South	2016
1647	2016-11-03	DDT	Dead	21	URR South	2016
1648	2016-11-03	DDT	Dead	21	URR South	2016
1649	2016-11-03	DDT	Dead	21	URR South	2016
1650	2016-11-03	DDT	Dead	21	URR South	2016
1651	2016-11-03	DDT	Dead	21	URR South	2016
1652	2016-11-03	DDT	Dead	21	URR South	2016
1653	2016-11-03	DDT	Dead	21	URR South	2016
1654	2016-11-03	DDT	Dead	21	URR South	2016
1655	2016-11-03	DDT	Dead	21	URR South	2016
1656	2016-11-03	DDT	Dead	21	URR South	2016
1657	2016-11-03	DDT	Dead	21	URR South	2016
1658	2016-11-03	DDT	Dead	21	URR South	2016
1659	2016-11-03	DDT	Dead	21	URR South	2016
1660	2016-11-03	DDT	Dead	21	URR South	2016
1661	2016-11-03	DDT	Dead	21	URR South	2016
1662	2016-11-03	DDT	Dead	21	URR South	2016
1663	2016-11-03	DDT	Dead	21	URR South	2016
1664	2016-11-03	DDT	Dead	21	URR South	2016
1665	2016-11-03	DDT	Alive	21	URR South	2016
1666	2016-11-03	DDT	Alive	21	URR South	2016
1667	2016-11-03	DDT	Dead	21	URR South	2016
1668	2016-11-03	DDT	Dead	21	URR South	2016
1669	2016-11-03	DDT	Dead	21	URR South	2016
1670	2016-11-03	DDT	Dead	21	URR South	2016
1671	2016-11-03	DDT	Dead	21	URR South	2016
1672	2016-11-03	DDT	Dead	21	URR South	2016
1673	2016-11-03	DDT	Dead	21	URR South	2016
1674	2016-11-03	DDT	Dead	21	URR South	2016
1675	2016-11-03	DDT	Dead	21	URR South	2016
1676	2016-11-03	DDT	Dead	21	URR South	2016
1677	2016-11-03	DDT	Dead	21	URR South	2016
1678	2016-11-03	DDT	Dead	21	URR South	2016
1679	2016-11-03	DDT	Dead	21	URR South	2016
1680	2016-11-03	DDT	Dead	21	URR South	2016
1681	2016-11-03	DDT	Dead	21	URR South	2016
1682	2016-11-03	DDT	Dead	21	URR South	2016
1683	2016-11-03	DDT	Dead	21	URR South	2016
1684	2016-11-03	DDT	Dead	21	URR South	2016
1685	2016-11-03	DDT	Dead	21	URR South	2016
1686	2016-11-03	DDT	Alive	21	URR South	2016
1687	2016-11-03	OP-Control	Alive	21	URR South	2016
1688	2016-11-03	OP-Control	Alive	21	URR South	2016
1689	2016-11-03	OP-Control	Alive	21	URR South	2016
1690	2016-11-03	OP-Control	Alive	21	URR South	2016
1691	2016-11-03	OP-Control	Alive	21	URR South	2016
1692	2016-11-03	OP-Control	Alive	21	URR South	2016
1693	2016-11-03	OP-Control	Alive	21	URR South	2016
1694	2016-11-03	OP-Control	Alive	21	URR South	2016
1695	2016-11-03	OP-Control	Alive	21	URR South	2016
1696	2016-11-03	OP-Control	Alive	21	URR South	2016
1697	2016-11-03	OP-Control	Alive	21	URR South	2016
1698	2016-11-03	OP-Control	Alive	21	URR South	2016
1699	2016-11-03	OP-Control	Alive	21	URR South	2016
1700	2016-11-03	OP-Control	Alive	21	URR South	2016
1701	2016-11-03	OP-Control	Alive	21	URR South	2016
1702	2016-11-03	OP-Control	Alive	22	URR South	2016
1703	2016-11-03	OP-Control	Alive	22	URR South	2016
1704	2016-11-03	OP-Control	Alive	22	URR South	2016
1705	2016-11-03	OP-Control	Alive	22	URR South	2016
1706	2016-11-03	OP-Control	Alive	22	URR South	2016
1707	2016-11-03	OP-Control	Alive	22	URR South	2016
1708	2016-11-03	OP-Control	Alive	22	URR South	2016
1709	2016-11-03	OP-Control	Alive	22	URR South	2016
1710	2016-11-03	OP-Control	Alive	22	URR South	2016
1711	2016-11-03	OP-Control	Alive	22	URR South	2016
1712	2016-11-09	Bendiocarb	Dead	22	URR South	2016
1713	2016-11-09	Bendiocarb	Dead	22	URR South	2016
1714	2016-11-09	Bendiocarb	Dead	22	URR South	2016
1715	2016-11-09	Bendiocarb	Dead	22	URR South	2016
1716	2016-11-09	Bendiocarb	Dead	22	URR South	2016
1717	2016-11-09	Bendiocarb	Dead	22	URR South	2016
1718	2016-11-09	Bendiocarb	Dead	22	URR South	2016
1719	2016-11-09	Bendiocarb	Dead	22	URR South	2016
1720	2016-11-09	Bendiocarb	Dead	22	URR South	2016
1721	2016-11-09	Bendiocarb	Dead	22	URR South	2016
1722	2016-11-09	Bendiocarb	Dead	22	URR South	2016
1723	2016-11-09	Bendiocarb	Dead	22	URR South	2016
1724	2016-11-09	Bendiocarb	Dead	22	URR South	2016
1725	2016-11-09	Bendiocarb	Dead	22	URR South	2016
1726	2016-11-09	Bendiocarb	Dead	22	URR South	2016
1727	2016-11-09	Bendiocarb	Dead	22	URR South	2016
1728	2016-11-09	Bendiocarb	Dead	22	URR South	2016
1729	2016-11-09	Bendiocarb	Dead	22	URR South	2016
1730	2016-11-09	Bendiocarb	Dead	22	URR South	2016
1731	2016-11-09	Bendiocarb	Dead	22	URR South	2016
1732	2016-11-09	Bendiocarb	Dead	22	URR South	2016
1733	2016-11-09	Bendiocarb	Dead	22	URR South	2016
1734	2016-11-09	Bendiocarb	Dead	22	URR South	2016
1735	2016-11-09	Bendiocarb	Dead	22	URR South	2016
1736	2016-11-09	Bendiocarb	Alive	22	URR South	2016
1737	2016-11-09	Deltamethrin	Dead	22	URR South	2016
1738	2016-11-09	Deltamethrin	Dead	22	URR South	2016
1739	2016-11-09	Deltamethrin	Dead	22	URR South	2016
1740	2016-11-09	Deltamethrin	Dead	22	URR South	2016
1741	2016-11-09	Deltamethrin	Dead	22	URR South	2016
1742	2016-11-09	Deltamethrin	Dead	22	URR South	2016
1743	2016-11-09	Deltamethrin	Dead	22	URR South	2016
1744	2016-11-09	Deltamethrin	Dead	22	URR South	2016
1745	2016-11-09	Deltamethrin	Dead	22	URR South	2016
1746	2016-11-09	Deltamethrin	Dead	22	URR South	2016
1747	2016-11-09	Deltamethrin	Dead	22	URR South	2016
1748	2016-11-09	Deltamethrin	Dead	22	URR South	2016
1749	2016-11-09	Deltamethrin	Dead	22	URR South	2016
1750	2016-11-09	Deltamethrin	Dead	22	URR South	2016
1751	2016-11-09	Deltamethrin	Dead	22	URR South	2016
1752	2016-11-09	Deltamethrin	Dead	22	URR South	2016
1753	2016-11-09	Deltamethrin	Dead	22	URR South	2016
1754	2016-11-09	Deltamethrin	Dead	22	URR South	2016
1755	2016-11-09	Deltamethrin	Dead	22	URR South	2016
1756	2016-11-09	Deltamethrin	Dead	22	URR South	2016
1757	2016-11-09	Deltamethrin	Dead	22	URR South	2016
1758	2016-11-09	Deltamethrin	Dead	22	URR South	2016
1759	2016-11-09	Deltamethrin	Dead	22	URR South	2016
1760	2016-11-09	Permethrin	Dead	22	URR South	2016
1761	2016-11-09	Permethrin	Dead	22	URR South	2016
1762	2016-11-09	Permethrin	Dead	22	URR South	2016
1763	2016-11-09	Permethrin	Dead	22	URR South	2016
1764	2016-11-09	Permethrin	Dead	22	URR South	2016
1765	2016-11-09	Permethrin	Dead	22	URR South	2016
1766	2016-11-09	Permethrin	Dead	22	URR South	2016
1767	2016-11-09	Permethrin	Dead	22	URR South	2016
1768	2016-11-09	Permethrin	Dead	22	URR South	2016
1769	2016-11-09	Permethrin	Dead	22	URR South	2016
1770	2016-11-09	Permethrin	Dead	22	URR South	2016
1771	2016-11-09	Permethrin	Dead	22	URR South	2016
1772	2016-11-09	Permethrin	Dead	22	URR South	2016
1773	2016-11-09	Permethrin	Dead	22	URR South	2016
1774	2016-11-09	Permethrin	Dead	22	URR South	2016
1775	2016-11-09	Permethrin	Dead	22	URR South	2016
1776	2016-11-09	Permethrin	Dead	22	URR South	2016
1777	2016-11-09	Permethrin	Dead	22	URR South	2016
1778	2016-11-09	Permethrin	Dead	22	URR South	2016
1779	2016-11-09	Permethrin	Dead	22	URR South	2016
1780	2016-11-09	Permethrin	Dead	22	URR South	2016
1781	2016-11-09	Permethrin	Dead	22	URR South	2016
1782	2016-11-09	Permethrin	Dead	22	URR South	2016
1783	2016-11-09	Permethrin	Dead	23	URR South	2016
1784	2016-11-09	Permethrin	Dead	23	URR South	2016
1785	2016-11-09	OP-Control	Alive	23	URR South	2016
1786	2016-11-09	OP-Control	Alive	23	URR South	2016
1787	2016-11-09	OP-Control	Alive	23	URR South	2016
1788	2016-11-09	OP-Control	Alive	23	URR South	2016
1789	2016-11-09	OP-Control	Alive	23	URR South	2016
1790	2016-11-09	OP-Control	Alive	23	URR South	2016
1791	2016-11-09	OP-Control	Alive	23	URR South	2016
1792	2016-11-09	OP-Control	Alive	23	URR South	2016
1793	2016-11-09	OP-Control	Alive	23	URR South	2016
1794	2016-11-09	OP-Control	Alive	23	URR South	2016
1795	2016-11-09	OP-Control	Alive	23	URR South	2016
1796	2016-11-09	OP-Control	Alive	23	URR South	2016
1797	2016-11-09	OP-Control	Alive	23	URR South	2016
1798	2016-11-09	OP-Control	Alive	23	URR South	2016
1799	2016-11-09	OP-Control	Alive	23	URR South	2016
1800	2016-11-09	OP-Control	Alive	23	URR South	2016
1801	2016-11-09	OP-Control	Alive	23	URR South	2016
1802	2016-11-09	OP-Control	Alive	23	URR South	2016
1803	2016-11-09	OP-Control	Alive	23	URR South	2016
1804	2016-11-09	OP-Control	Alive	23	URR South	2016
1805	2016-11-09	OP-Control	Alive	23	URR South	2016
1806	2016-11-09	OP-Control	Alive	23	URR South	2016
1807	2016-11-09	OP-Control	Alive	23	URR South	2016
1808	2016-11-09	OP-Control	Alive	23	URR South	2016
1809	2016-11-09	PY-Control	Alive	23	URR South	2016
1810	2016-11-09	PY-Control	Alive	23	URR South	2016
1811	2016-11-09	PY-Control	Alive	23	URR South	2016
1812	2016-11-09	PY-Control	Alive	23	URR South	2016
1813	2016-11-09	PY-Control	Alive	23	URR South	2016
1814	2016-11-09	PY-Control	Alive	23	URR South	2016
1815	2016-11-09	PY-Control	Alive	23	URR South	2016
1816	2016-11-09	PY-Control	Alive	23	URR South	2016
1817	2016-11-09	PY-Control	Alive	23	URR South	2016
1818	2016-11-09	PY-Control	Alive	23	URR South	2016
1819	2016-11-09	PY-Control	Alive	23	URR South	2016
1820	2016-11-09	PY-Control	Alive	23	URR South	2016
1821	2016-11-09	PY-Control	Alive	23	URR South	2016
1822	2016-11-09	PY-Control	Alive	23	URR South	2016
1823	2016-11-09	PY-Control	Alive	23	URR South	2016
1824	2016-11-09	PY-Control	Alive	23	URR South	2016
1825	2016-11-09	PY-Control	Alive	23	URR South	2016
1826	2016-11-09	PY-Control	Alive	23	URR South	2016
1827	2016-11-23	Permethrin	Dead	23	URR South	2016
1828	2016-11-23	Permethrin	Dead	23	URR South	2016
1829	2016-11-23	Permethrin	Dead	23	URR South	2016
1830	2016-11-23	Permethrin	Dead	23	URR South	2016
1831	2016-11-23	Permethrin	Dead	23	URR South	2016
1832	2016-11-23	Permethrin	Dead	23	URR South	2016
1833	2016-11-23	Permethrin	Dead	23	URR South	2016
1834	2016-11-23	Permethrin	Dead	23	URR South	2016
1835	2016-11-23	Permethrin	Dead	23	URR South	2016
1836	2016-11-23	Permethrin	Dead	23	URR South	2016
1837	2016-11-23	Permethrin	Dead	23	URR South	2016
1838	2016-11-23	Permethrin	Dead	23	URR South	2016
1839	2016-11-23	Permethrin	Dead	23	URR South	2016
1840	2016-11-23	Permethrin	Dead	23	URR South	2016
1841	2016-11-23	Permethrin	Dead	23	URR South	2016
1842	2016-11-23	Permethrin	Dead	23	URR South	2016
1843	2016-11-23	Permethrin	Dead	23	URR South	2016
1844	2016-11-23	Permethrin	Dead	23	URR South	2016
1845	2016-11-23	Permethrin	Dead	23	URR South	2016
1846	2016-11-23	Permethrin	Dead	23	URR South	2016
1847	2016-11-23	Permethrin	Dead	23	URR South	2016
1848	2016-11-23	Permethrin	Dead	23	URR South	2016
1849	2016-11-23	Permethrin	Dead	23	URR South	2016
1850	2016-11-23	Permethrin	Alive	23	URR South	2016
1851	2016-11-23	Deltamethrin	Dead	23	URR South	2016
1852	2016-11-23	Deltamethrin	Dead	23	URR South	2016
1853	2016-11-23	Deltamethrin	Dead	23	URR South	2016
1854	2016-11-23	Deltamethrin	Dead	23	URR South	2016
1855	2016-11-23	Deltamethrin	Dead	23	URR South	2016
1856	2016-11-23	Deltamethrin	Dead	23	URR South	2016
1857	2016-11-23	Deltamethrin	Dead	23	URR South	2016
1858	2016-11-23	Deltamethrin	Dead	23	URR South	2016
1859	2016-11-23	Deltamethrin	Dead	23	URR South	2016
1860	2016-11-23	Deltamethrin	Dead	23	URR South	2016
1861	2016-11-23	Deltamethrin	Dead	23	URR South	2016
1862	2016-11-23	Deltamethrin	Dead	23	URR South	2016
1863	2016-11-23	Deltamethrin	Dead	23	URR South	2016
1864	2016-11-23	Deltamethrin	Dead	24	URR South	2016
1865	2016-11-23	Deltamethrin	Dead	24	URR South	2016
1866	2016-11-23	Deltamethrin	Dead	24	URR South	2016
1867	2016-11-23	Deltamethrin	Dead	24	URR South	2016
1868	2016-11-23	Deltamethrin	Dead	24	URR South	2016
1869	2016-11-23	Deltamethrin	Dead	24	URR South	2016
1870	2016-11-23	Deltamethrin	Dead	24	URR South	2016
1871	2016-11-23	Bendiocarb	Dead	24	URR South	2016
1872	2016-11-23	Bendiocarb	Dead	24	URR South	2016
1873	2016-11-23	Bendiocarb	Dead	24	URR South	2016
1874	2016-11-23	Bendiocarb	Dead	24	URR South	2016
1875	2016-11-23	Bendiocarb	Dead	24	URR South	2016
1876	2016-11-23	Bendiocarb	Dead	24	URR South	2016
1877	2016-11-23	Bendiocarb	Dead	24	URR South	2016
1878	2016-11-23	Bendiocarb	Dead	24	URR South	2016
1879	2016-11-23	Bendiocarb	Dead	24	URR South	2016
1880	2016-11-23	Bendiocarb	Dead	24	URR South	2016
1881	2016-11-23	Bendiocarb	Dead	24	URR South	2016
1882	2016-11-23	Bendiocarb	Dead	24	URR South	2016
1883	2016-11-23	Bendiocarb	Dead	24	URR South	2016
1884	2016-11-23	Bendiocarb	Dead	24	URR South	2016
1885	2016-11-23	Bendiocarb	Dead	24	URR South	2016
1886	2016-11-23	Bendiocarb	Dead	24	URR South	2016
1887	2016-11-23	Bendiocarb	Dead	24	URR South	2016
1888	2016-11-23	Bendiocarb	Dead	24	URR South	2016
1889	2016-11-23	Bendiocarb	Dead	24	URR South	2016
1890	2016-11-23	Bendiocarb	Dead	24	URR South	2016
1891	2016-11-23	Bendiocarb	Dead	24	URR South	2016
1892	2016-11-23	Bendiocarb	Dead	24	URR South	2016
1893	2016-11-23	Pirimi_M	Dead	24	URR South	2016
1894	2016-11-23	Pirimi_M	Dead	24	URR South	2016
1895	2016-11-23	Pirimi_M	Dead	24	URR South	2016
1896	2016-11-23	Pirimi_M	Dead	24	URR South	2016
1897	2016-11-23	Pirimi_M	Dead	24	URR South	2016
1898	2016-11-23	Pirimi_M	Dead	24	URR South	2016
1899	2016-11-23	Pirimi_M	Dead	24	URR South	2016
1900	2016-11-23	Pirimi_M	Dead	24	URR South	2016
1901	2016-11-23	Pirimi_M	Dead	24	URR South	2016
1902	2016-11-23	Pirimi_M	Dead	24	URR South	2016
1903	2016-11-23	Pirimi_M	Dead	24	URR South	2016
1904	2016-11-23	Pirimi_M	Dead	24	URR South	2016
1905	2016-11-23	Pirimi_M	Dead	24	URR South	2016
1906	2016-11-23	Pirimi_M	Dead	24	URR South	2016
1907	2016-11-23	Pirimi_M	Dead	24	URR South	2016
1908	2016-11-23	Pirimi_M	Dead	24	URR South	2016
1909	2016-11-23	Pirimi_M	Dead	24	URR South	2016
1910	2016-11-23	Pirimi_M	Dead	24	URR South	2016
1911	2016-11-23	Pirimi_M	Dead	24	URR South	2016
1912	2016-11-23	Pirimi_M	Dead	24	URR South	2016
1913	2016-11-23	Pirimi_M	Dead	24	URR South	2016
1914	2016-11-23	Pirimi_M	Dead	24	URR South	2016
1915	2016-11-23	Pirimi_M	Dead	24	URR South	2016
1916	2016-11-23	Pirimi_M	Dead	24	URR South	2016
1917	2016-11-23	Pirimi_M	Dead	24	URR South	2016
1918	2016-11-23	OP-Control	Alive	24	URR South	2016
1919	2016-11-23	OP-Control	Alive	24	URR South	2016
1920	2016-11-23	OP-Control	Alive	24	URR South	2016
1921	2016-11-23	OP-Control	Alive	24	URR South	2016
1922	2016-11-23	OP-Control	Alive	24	URR South	2016
1923	2016-11-23	OP-Control	Alive	24	URR South	2016
1924	2016-11-23	OP-Control	Alive	24	URR South	2016
1925	2016-11-23	OP-Control	Alive	24	URR South	2016
1926	2016-11-23	OP-Control	Alive	24	URR South	2016
1927	2016-11-23	OP-Control	Alive	24	URR South	2016
1928	2016-11-23	OP-Control	Alive	24	URR South	2016
1929	2016-11-23	OP-Control	Alive	24	URR South	2016
1930	2016-11-23	OP-Control	Alive	24	URR South	2016
1931	2016-11-23	OP-Control	Alive	24	URR South	2016
1932	2016-11-23	OP-Control	Alive	24	URR South	2016
1933	2016-11-23	OP-Control	Alive	24	URR South	2016
1934	2016-11-23	OP-Control	Alive	24	URR South	2016
1935	2016-11-23	OP-Control	Alive	24	URR South	2016
1936	2016-11-23	OP-Control	Alive	24	URR South	2016
1937	2016-11-23	OP-Control	Alive	24	URR South	2016
1938	2016-11-23	OP-Control	Alive	24	URR South	2016
1939	2016-11-23	OP-Control	Alive	24	URR South	2016
1940	2016-11-23	OP-Control	Alive	24	URR South	2016
1941	2016-11-23	OP-Control	Alive	24	URR South	2016
1942	2016-11-24	Bendiocarb	Dead	24	URR South	2016
1943	2016-11-24	Bendiocarb	Dead	24	URR South	2016
1944	2016-11-24	Bendiocarb	Dead	24	URR South	2016
1945	2016-11-24	Bendiocarb	Dead	25	URR South	2016
1946	2016-11-24	Bendiocarb	Dead	25	URR South	2016
1947	2016-11-24	Bendiocarb	Dead	25	URR South	2016
1948	2016-11-24	Bendiocarb	Dead	25	URR South	2016
1949	2016-11-24	Bendiocarb	Dead	25	URR South	2016
1950	2016-11-24	Bendiocarb	Dead	25	URR South	2016
1951	2016-11-24	Bendiocarb	Dead	25	URR South	2016
1952	2016-11-24	Bendiocarb	Dead	25	URR South	2016
1953	2016-11-24	Bendiocarb	Dead	25	URR South	2016
1954	2016-11-24	Bendiocarb	Dead	25	URR South	2016
1955	2016-11-24	Bendiocarb	Dead	25	URR South	2016
1956	2016-11-24	Bendiocarb	Dead	25	URR South	2016
1957	2016-11-24	Bendiocarb	Dead	25	URR South	2016
1958	2016-11-24	Bendiocarb	Dead	25	URR South	2016
1959	2016-11-24	Bendiocarb	Dead	25	URR South	2016
1960	2016-11-24	Bendiocarb	Dead	25	URR South	2016
1961	2016-11-24	Bendiocarb	Dead	25	URR South	2016
1962	2016-11-24	Bendiocarb	Dead	25	URR South	2016
1963	2016-11-24	Bendiocarb	Dead	25	URR South	2016
1964	2016-11-24	Bendiocarb	Dead	25	URR South	2016
1965	2016-11-24	Bendiocarb	Dead	25	URR South	2016
1966	2016-11-24	Bendiocarb	Dead	25	URR South	2016
1967	2016-11-24	Deltamethrin	Alive	25	URR South	2016
1968	2016-11-24	Deltamethrin	Dead	25	URR South	2016
1969	2016-11-24	Deltamethrin	Dead	25	URR South	2016
1970	2016-11-24	Deltamethrin	Dead	25	URR South	2016
1971	2016-11-24	Deltamethrin	Dead	25	URR South	2016
1972	2016-11-24	Deltamethrin	Dead	25	URR South	2016
1973	2016-11-24	Deltamethrin	Dead	25	URR South	2016
1974	2016-11-24	Deltamethrin	Dead	25	URR South	2016
1975	2016-11-24	Deltamethrin	Dead	25	URR South	2016
1976	2016-11-24	Deltamethrin	Dead	25	URR South	2016
1977	2016-11-24	Deltamethrin	Dead	25	URR South	2016
1978	2016-11-24	Deltamethrin	Dead	25	URR South	2016
1979	2016-11-24	Deltamethrin	Dead	25	URR South	2016
1980	2016-11-24	Deltamethrin	Dead	25	URR South	2016
1981	2016-11-24	Deltamethrin	Dead	25	URR South	2016
1982	2016-11-24	Deltamethrin	Dead	25	URR South	2016
1983	2016-11-24	Deltamethrin	Dead	25	URR South	2016
1984	2016-11-24	Deltamethrin	Dead	25	URR South	2016
1985	2016-11-24	Deltamethrin	Dead	25	URR South	2016
1986	2016-11-24	Deltamethrin	Dead	25	URR South	2016
1987	2016-11-24	Deltamethrin	Dead	25	URR South	2016
1988	2016-11-24	Deltamethrin	Dead	25	URR South	2016
1989	2016-11-24	Deltamethrin	Dead	25	URR South	2016
1990	2016-11-24	Deltamethrin	Dead	25	URR South	2016
1991	2016-11-24	Deltamethrin	Dead	25	URR South	2016
1992	2016-11-24	Permethrin	Dead	25	URR South	2016
1993	2016-11-24	Permethrin	Dead	25	URR South	2016
1994	2016-11-24	Permethrin	Dead	25	URR South	2016
1995	2016-11-24	Permethrin	Dead	25	URR South	2016
1996	2016-11-24	Permethrin	Dead	25	URR South	2016
1997	2016-11-24	Permethrin	Dead	25	URR South	2016
1998	2016-11-24	Permethrin	Dead	25	URR South	2016
1999	2016-11-24	Permethrin	Dead	25	URR South	2016
2000	2016-11-24	Permethrin	Dead	25	URR South	2016
2001	2016-11-24	Permethrin	Dead	25	URR South	2016
2002	2016-11-24	Permethrin	Dead	25	URR South	2016
2003	2016-11-24	Permethrin	Dead	25	URR South	2016
2004	2016-11-24	Permethrin	Dead	25	URR South	2016
2005	2016-11-24	Permethrin	Dead	25	URR South	2016
2006	2016-11-24	Permethrin	Dead	25	URR South	2016
2007	2016-11-24	Permethrin	Dead	25	URR South	2016
2008	2016-11-24	Permethrin	Dead	25	URR South	2016
2009	2016-11-24	Permethrin	Dead	25	URR South	2016
2010	2016-11-24	Permethrin	Dead	25	URR South	2016
2011	2016-11-24	Permethrin	Dead	25	URR South	2016
2012	2016-11-24	Permethrin	Dead	25	URR South	2016
2013	2016-11-24	Permethrin	Dead	25	URR South	2016
2014	2016-11-24	Permethrin	Dead	25	URR South	2016
2015	2016-11-24	Pirimi_M	Dead	25	URR South	2016
2016	2016-11-24	Pirimi_M	Dead	25	URR South	2016
2017	2016-11-24	Pirimi_M	Dead	25	URR South	2016
2018	2016-11-24	Pirimi_M	Dead	25	URR South	2016
2019	2016-11-24	Pirimi_M	Dead	25	URR South	2016
2020	2016-11-24	Pirimi_M	Dead	25	URR South	2016
2021	2016-11-24	Pirimi_M	Dead	25	URR South	2016
2022	2016-11-24	Pirimi_M	Dead	25	URR South	2016
2023	2016-11-24	Pirimi_M	Dead	25	URR South	2016
2024	2016-11-24	Pirimi_M	Dead	25	URR South	2016
2025	2016-11-24	Pirimi_M	Dead	25	URR South	2016
2026	2016-11-24	Pirimi_M	Dead	26	URR South	2016
2027	2016-11-24	Pirimi_M	Dead	26	URR South	2016
2028	2016-11-24	Pirimi_M	Dead	26	URR South	2016
2029	2016-11-24	Pirimi_M	Dead	26	URR South	2016
2030	2016-11-24	Pirimi_M	Dead	26	URR South	2016
2031	2016-11-24	Pirimi_M	Dead	26	URR South	2016
2032	2016-11-24	Pirimi_M	Dead	26	URR South	2016
2033	2016-11-24	Pirimi_M	Dead	26	URR South	2016
2034	2016-11-24	Pirimi_M	Dead	26	URR South	2016
2035	2016-11-24	Pirimi_M	Dead	26	URR South	2016
2036	2016-11-24	Pirimi_M	Dead	26	URR South	2016
2037	2016-11-24	Pirimi_M	Dead	26	URR South	2016
2038	2016-11-24	PY-Control	Alive	26	URR South	2016
2039	2016-11-24	PY-Control	Alive	26	URR South	2016
2040	2016-11-24	PY-Control	Alive	26	URR South	2016
2041	2016-11-24	PY-Control	Alive	26	URR South	2016
2042	2016-11-24	PY-Control	Alive	26	URR South	2016
2043	2016-11-24	PY-Control	Alive	26	URR South	2016
2044	2016-11-24	PY-Control	Alive	26	URR South	2016
2045	2016-11-24	PY-Control	Alive	26	URR South	2016
2046	2016-11-24	PY-Control	Alive	26	URR South	2016
2047	2016-11-24	PY-Control	Alive	26	URR South	2016
2048	2016-11-24	PY-Control	Alive	26	URR South	2016
2049	2016-11-24	PY-Control	Alive	26	URR South	2016
2050	2016-11-24	PY-Control	Alive	26	URR South	2016
2051	2016-11-24	PY-Control	Alive	26	URR South	2016
2052	2016-11-24	PY-Control	Alive	26	URR South	2016
2053	2016-11-24	PY-Control	Alive	26	URR South	2016
2054	2016-11-24	PY-Control	Alive	26	URR South	2016
2055	2016-11-24	PY-Control	Alive	26	URR South	2016
2056	2016-11-24	PY-Control	Alive	26	URR South	2016
2057	2016-11-24	PY-Control	Alive	26	URR South	2016
2058	2016-11-24	PY-Control	Alive	26	URR South	2016
2059	2016-11-24	PY-Control	Alive	26	URR South	2016
2060	2016-11-24	PY-Control	Alive	26	URR South	2016
2061	2016-11-24	PY-Control	Alive	26	URR South	2016
2062	2016-11-24	PY-Control	Alive	26	URR South	2016
2063	2016-11-24	Bendiocarb	Dead	26	URR South	2016
2064	2016-11-24	Bendiocarb	Dead	26	URR South	2016
2065	2016-11-24	Bendiocarb	Dead	26	URR South	2016
2066	2016-11-24	Bendiocarb	Dead	26	URR South	2016
2067	2016-11-24	Bendiocarb	Dead	26	URR South	2016
2068	2016-11-24	Bendiocarb	Dead	26	URR South	2016
2069	2016-11-24	Bendiocarb	Dead	26	URR South	2016
2070	2016-11-24	Bendiocarb	Dead	26	URR South	2016
2071	2016-11-24	Bendiocarb	Dead	26	URR South	2016
2072	2016-11-24	Bendiocarb	Dead	26	URR South	2016
2073	2016-11-24	Bendiocarb	Dead	26	URR South	2016
2074	2016-11-24	Bendiocarb	Dead	26	URR South	2016
2075	2016-11-24	Bendiocarb	Dead	26	URR South	2016
2076	2016-11-24	Bendiocarb	Dead	26	URR South	2016
2077	2016-11-24	Bendiocarb	Dead	26	URR South	2016
2078	2016-11-24	Bendiocarb	Dead	26	URR South	2016
2079	2016-11-24	Bendiocarb	Dead	26	URR South	2016
2080	2016-11-24	Bendiocarb	Dead	26	URR South	2016
2081	2016-11-24	Bendiocarb	Dead	26	URR South	2016
2082	2016-11-24	Bendiocarb	Dead	26	URR South	2016
2083	2016-11-24	Bendiocarb	Dead	26	URR South	2016
2084	2016-11-24	Bendiocarb	Dead	26	URR South	2016
2085	2016-11-24	Bendiocarb	Dead	26	URR South	2016
2086	2016-11-24	Bendiocarb	Dead	26	URR South	2016
2087	2016-11-24	Bendiocarb	Dead	26	URR South	2016
2088	2016-11-24	Deltamethrin	Alive	26	URR South	2016
2089	2016-11-24	Deltamethrin	Dead	26	URR South	2016
2090	2016-11-24	Deltamethrin	Dead	26	URR South	2016
2091	2016-11-24	Deltamethrin	Dead	26	URR South	2016
2092	2016-11-24	Deltamethrin	Dead	26	URR South	2016
2093	2016-11-24	Deltamethrin	Dead	26	URR South	2016
2094	2016-11-24	Deltamethrin	Dead	26	URR South	2016
2095	2016-11-24	Deltamethrin	Dead	26	URR South	2016
2096	2016-11-24	Deltamethrin	Dead	26	URR South	2016
2097	2016-11-24	Deltamethrin	Dead	26	URR South	2016
2098	2016-11-24	Deltamethrin	Dead	26	URR South	2016
2099	2016-11-24	Deltamethrin	Dead	26	URR South	2016
2100	2016-11-24	Deltamethrin	Dead	26	URR South	2016
2101	2016-11-24	Deltamethrin	Dead	26	URR South	2016
2102	2016-11-24	Deltamethrin	Dead	26	URR South	2016
2103	2016-11-24	Deltamethrin	Dead	26	URR South	2016
2104	2016-11-24	Deltamethrin	Dead	26	URR South	2016
2105	2016-11-24	Deltamethrin	Dead	26	URR South	2016
2106	2016-11-24	Deltamethrin	Dead	26	URR South	2016
2107	2016-11-24	Deltamethrin	Dead	27	URR South	2016
2108	2016-11-24	Deltamethrin	Dead	27	URR South	2016
2109	2016-11-24	Deltamethrin	Dead	27	URR South	2016
2110	2016-11-24	Deltamethrin	Dead	27	URR South	2016
2111	2016-11-24	Permethrin	Alive	27	URR South	2016
2112	2016-11-24	Permethrin	Dead	27	URR South	2016
2113	2016-11-24	Permethrin	Dead	27	URR South	2016
2114	2016-11-24	Permethrin	Dead	27	URR South	2016
2115	2016-11-24	Permethrin	Dead	27	URR South	2016
2116	2016-11-24	Permethrin	Dead	27	URR South	2016
2117	2016-11-24	Permethrin	Dead	27	URR South	2016
2118	2016-11-24	Permethrin	Dead	27	URR South	2016
2119	2016-11-24	Permethrin	Dead	27	URR South	2016
2120	2016-11-24	Permethrin	Dead	27	URR South	2016
2121	2016-11-24	Permethrin	Dead	27	URR South	2016
2122	2016-11-24	Permethrin	Dead	27	URR South	2016
2123	2016-11-24	Permethrin	Dead	27	URR South	2016
2124	2016-11-24	Permethrin	Dead	27	URR South	2016
2125	2016-11-24	Permethrin	Dead	27	URR South	2016
2126	2016-11-24	Permethrin	Dead	27	URR South	2016
2127	2016-11-24	Permethrin	Dead	27	URR South	2016
2128	2016-11-24	Permethrin	Dead	27	URR South	2016
2129	2016-11-24	Permethrin	Dead	27	URR South	2016
2130	2016-11-24	Permethrin	Dead	27	URR South	2016
2131	2016-11-24	Permethrin	Dead	27	URR South	2016
2132	2016-11-24	Permethrin	Dead	27	URR South	2016
2133	2016-11-24	Permethrin	Dead	27	URR South	2016
2134	2016-11-24	Pirimi_M	Dead	27	URR South	2016
2135	2016-11-24	Pirimi_M	Dead	27	URR South	2016
2136	2016-11-24	Pirimi_M	Dead	27	URR South	2016
2137	2016-11-24	Pirimi_M	Dead	27	URR South	2016
2138	2016-11-24	Pirimi_M	Dead	27	URR South	2016
[truncated: 2,667 more rows]
